# Supplementary material for: S-nitrosylation-mediated coupling of G-protein alpha-2 with CXCR5 induces Hippo/YAP-dependent diabetes-accelerated atherosclerosis
Source: Nat Commun. 2021 Jul 22;12:4452. doi: 10.1038/s41467-021-24736-y (PMC8298471; doi:10.1038/s41467-021-24736-y)
Supplement: Supplementary file 3 — Source Data [file 41467_2021_24736_MOESM3_ESM.zip]

Archive with 9 entries (6 files):
- Souece data/
- Souece data/.DS_Store
- __MACOSX/
- __MACOSX/Souece data/
- __MACOSX/Souece data/._.DS_Store
- Souece data/Full set of western blots.pptx
- __MACOSX/Souece data/._Full set of western blots.pptx
- Souece data/Source data.xlsx
- __MACOSX/Souece data/._Source data.xlsx
