# Supplementary material for: S-nitrosylation-mediated coupling of G-protein alpha-2 with CXCR5 induces Hippo/YAP-dependent diabetes-accelerated atherosclerosis
Source: Nat Commun. 2021 Jul 22;12:4452. doi: 10.1038/s41467-021-24736-y (PMC8298471; doi:10.1038/s41467-021-24736-y)
Supplement: Supplementary file 3 — Source Data [file 41467_2021_24736_MOESM3_ESM.zip › Souece data/Source data.xlsx]

## Sheet: Figure 1 WB
Figure 1b	anti-GNAI2		Human
Figure 1c	anti-GNAI2		Mouse
Figure 1d	anti-GNAI2		HUVECs
Figure 1e	anti-GNAI2		HAECs

## Sheet: Fig. 1a
Fig. 1a	LC-MS/MS data
First proteins	Positions	Best protein group ID	Amino acid	Position in peptide	Charge	Mass error [ppm]	NEM Probabilities	NEM Score diffs	Intensity e1	Intensity e2	Intensity e3	Intensity e4	Best PEP MS/MS ID	Best PEP raw file	Sequence window	Gene name	Description	Unique (Groups)
H7BYJ6	242	545	C	7	4	1.1341	VWIC(0.016)TKC(0.979)VRC(0.005)K	VWIC(-18.03)TKC(18.03)VRC(-23.34)K	0	0	0	13818000	33759	CML-4-20170925	VWICTKCVRCKSC	KMT2A	Histone-lysine N-methyltransferase 2A (Fragment)	Yes
A0A0A0MS69	404	100	C	17	3	0.74944	EFRTLVIEMVMATDMSC(1)HFQQIK	EFRTLVIEMVMATDMSC(36.66)HFQQIK	0	0	0	9458900	6789	CML-4-20170925	MATDMSCHFQQIK	PDE1C	Phosphodiesterase	Yes
M0R117	22	631	C	1	2	-0.3652	C(1)HTPPLYR	C(87.32)HTPPLYR	0	0	0	6218900	3621	CML-4-20170925	CLPTPKCHTPPLY	RPL18A	60S ribosomal protein L18a	Yes
P21333-2	1018	865	C	11	2	-0.012007	IVGPSGAAVPC(1)K	IVGPSGAAVPC(120.86)K	0	0	0	5301300	15737	CML-4-20170925	SGAAVPCKVEPGL	FLNA	Isoform 2 of Filamin-A	Yes
A0A087WTB9	28	16	C	5	3	-1.0741	MGKWC(0.997)RHC(0.833)FAWC(0.17)R	MGKWC(24.63)RHC(6.97)FAWC(-6.97)R	0	4383600	5292100	6484700	21346	CML-4-20170925	SKMGKWCRHCFAW	POTEH	POTE ankyrin domain family member H	Yes
A0A087WTB9	31	16	C	8	3	-0.71002	MGKWC(0.981)RHC(0.978)FAWC(0.041)R	MGKWC(16.98)RHC(16.43)FAWC(-16.43)R	0	4383600	5292100	6484700	21346	CML-4-20170925	GKWCRHCFAWCRG	POTEH	POTE ankyrin domain family member H	Yes
A0A0A0MS76	8	101	C	8	3	-3.751	MSFWSEKC(1)TRLILYDLK	MSFWSEKC(58.08)TRLILYDLK	0	0	0	3893500	21710	CML-4-20170925	SFWSEKCTRLILY	ZNF99	Zinc finger protein 99	Yes
Q13224	456	1162	C	1	2	-0.86661	C(0.506)C(0.506)KGFC(0.987)IDILKK	C(0)C(0)KGFC(15.93)IDILKK	0	0	0	3631000	3310	CML-4-20170925	PGYIKKCCKGFCI	GRIN2B	Glutamate receptor ionotropic, NMDA 2B	Yes
Q13224	457	1162	C	2	2	-0.86661	C(0.506)C(0.506)KGFC(0.987)IDILKK	C(0)C(0)KGFC(15.93)IDILKK	0	0	0	3631000	3310	CML-4-20170925	GYIKKCCKGFCID	GRIN2B	Glutamate receptor ionotropic, NMDA 2B	Yes
J3KNW4	260	102	C	6	2	-0.085584	DNQNFC(1)VPC(1)YEK	DNQNFC(115.37)VPC(115.37)YEK	0	973110	677760	1028200	5733	CML-2-20170925	KDNQNFCVPCYEK	FHL2	Four and a half LIM domains protein 2	Yes
J3KNW4	263	102	C	9	2	-0.085584	DNQNFC(1)VPC(1)YEK	DNQNFC(115.37)VPC(115.37)YEK	0	973110	677760	1028200	5733	CML-2-20170925	QNFCVPCYEKQHA	FHL2	Four and a half LIM domains protein 2	Yes
A0A0A0MSQ0	145	104	C	9	2	-0.42385	AVGDGIVLC(1)K	AVGDGIVLC(123.75)K	0	2449900	2730500	2256100	2952	CML-4-20170925	GDGIVLCKMINLS	PLS3	Plastin-3	Yes
Q13224	461	1162	C	6	2	-0.86661	C(0.506)C(0.506)KGFC(0.987)IDILKK	C(0)C(0)KGFC(15.93)IDILKK	0	0	0	3631000	3310	CML-4-20170925	KCCKGFCIDILKK	GRIN2B	Glutamate receptor ionotropic, NMDA 2B	Yes
P04899	66	752	C	12	3	0.25579	IIHEDGYSEEEC(1)R	IIHEDGYSEEEC(51.36)R	0	0	0	3370800	14212	CML-4-20170925	GYSEEECRQYRAV	GNAI2	Guanine nucleotide-binding protein G(i) subunit alpha-2	Yes
C9J8C4	163	118	C	1	2	-0.027041	C(1)EFDPLHTLLLK	C(117.79)EFDPLHTLLLK	0	0	61788	178370	3414	CML-4-20170925	PIICSKCEFDPLH	COBLL1	Cordon-bleu protein-like 1 (Fragment)	Yes
A8MXL6	220	130	C	18	3	-0.25455	DVAWAPSIGLPTSTIASC(1)SQDGR	DVAWAPSIGLPTSTIASC(84.17)SQDGR	0	470420	260390	350580	6112	CML-2-20170925	TSTIASCSQDGRV	SEC13	Protein SEC13 homolog	Yes
Q9Y253-2	16	1487	C	16	3	1.5843	MATGQDRVVALVDMDC(1)FFVQVEQR	MATGQDRVVALVDMDC(27.96)FFVQVEQR	0	0	0	3338000	21150	CML-4-20170925	ALVDMDCFFVQVE	POLH	Isoform 2 of DNA polymerase eta	Yes
B5MCX3	71	256	C	15	2	0.28192	LTVVDTPGYGDAINC(1)R	LTVVDTPGYGDAINC(141.06)R	0	0	1615100	2359700	20602	CML-3-20170925	YGDAINCRDCFKT	SEPT2	Septin-2	Yes
Q14315	1348	1186	C	7	2	0.18296	VGVTEGC(1)DPTR	VGVTEGC(86.11)DPTR	0	0	0	2819200	31560	CML-4-20170925	VGVTEGCDPTRVR	FLNC	Filamin-C	Yes
Q5TH69	912	1251	C	6	2	0.88374	ERDAIC(1)MSLDGLR	ERDAIC(66.27)MSLDGLR	0	0	0	2777500	7912	CML-4-20170925	KERDAICMSLDGL	ARFGEF3	Brefeldin A-inhibited guanine nucleotide-exchange protein 3	Yes
D6RAN8	33	325	C	1	2	-0.11601	C(1)LYALEEGIVR	C(94.77)LYALEEGIVR	0	76720	0	48168	3954	CML-4-20170925	GVGKNKCLYALEE	MRPL27	39S ribosomal protein L27, mitochondrial	Yes
A0A1C7CYX9	609	179	C	8	2	-0.081783	GLYDGPVC(1)EVSVTPK	GLYDGPVC(76)EVSVTPK	0	0	0	2592800	11522	CML-4-20170925	LYDGPVCEVSVTP	DPYSL2	Dihydropyrimidinase-related protein 2	Yes
P07237	343	771	C	5	2	-0.26287	ITEFC(1)HR	ITEFC(94.26)HR	0	0	0	2283200	15582	CML-4-20170925	ERITEFCHRFLEG	P4HB	Protein disulfide-isomerase	Yes
H0Y483	75	418	C	1	2	-0.13199	C(1)LLAYFLDK	C(65.22)LLAYFLDK	0	89610	0	71477	3917	CML-2-20170925	HQAVLRCLLAYFL	PFKFB3	6-phosphofructo-2-kinase/fructose-2,6-bisphosphatase 3 (Fragment)	Yes
F8VVM2	135	453	C	15	2	2.4404	GWAPTFLGYSMQGLC(1)K	GWAPTFLGYSMQGLC(82.84)K	0	365380	0	458530	12255	CML-4-20170925	YSMQGLCKFGFYE	SLC25A3	Phosphate carrier protein, mitochondrial	Yes
A0A087WSW9	109	13	C	7	2	0.53441	WGLGGTC(1)VNVGC(1)IPK	WGLGGTC(82.58)VNVGC(82.58)IPK	0	0	0	2026500	34037	CML-4-20170925	WGLGGTCVNVGCI	TXNRD1	Thioredoxin reductase 1, cytoplasmic	Yes
G8JLP4	1316	481	C	4	3	-0.27804	MEEC(1)VKLTSLYLFAKNVR	MEEC(38.89)VKLTSLYLFAKNVR	0	0	1317100	17276000	21265	CML-3-20170925	NDKMEECVKLTSL	KIAA0430	Meiosis arrest female protein 1	Yes
H0Y360	201	483	C	1	2	-1.3309	C(1)GVPFTDLLDAAK	C(107.39)GVPFTDLLDAAK	0	92446	0	123800	3601	CML-4-20170925	ISGEEKCGVPFTD	AMPD2	AMP deaminase 2 (Fragment)	Yes
A0A087WSW9	114	13	C	12	2	0.53441	WGLGGTC(1)VNVGC(1)IPK	WGLGGTC(82.58)VNVGC(82.58)IPK	0	0	0	2026500	34037	CML-4-20170925	TCVNVGCIPKKLM	TXNRD1	Thioredoxin reductase 1, cytoplasmic	Yes
P31150	282	928	C	4	2	0.68445	QLIC(1)DPSYIPDR	QLIC(141.37)DPSYIPDR	0	0	0	1981200	24380	CML-4-20170925	RCKQLICDPSYIP	GDI1	Rab GDP dissociation inhibitor alpha	Yes
Q9BR76	41	1392	C	8	2	-0.72364	VTWDSTFC(1)AVNPK	VTWDSTFC(69.35)AVNPK	0	0	0	1686900	33460	CML-4-20170925	TWDSTFCAVNPKF	CORO1B	Coronin-1B	Yes
I3L112	100	567	C	6	2	0.95718	LC(0.056)DYRC(0.945)IWC(0.999)QK	LC(-12.31)DYRC(12.31)IWC(31.06)QK	0	0	3006700	6620700	17455	CML-3-20170925	KLCDYRCIWCQKT	DGKE	Diacylglycerol kinase (Fragment)	Yes
I3L112	103	567	C	9	2	1.086	LC(0.212)DYRC(0.788)IWC(1)QK	LC(-5.7)DYRC(5.7)IWC(40.6)QK	0	0	3006700	6620700	17455	CML-3-20170925	DYRCIWCQKTVHD	DGKE	Diacylglycerol kinase (Fragment)	Yes
P46821	73	988	C	9	2	-0.12042	SWDTNLIEC(1)NLDQELK	SWDTNLIEC(197.75)NLDQELK	0	0	0	1640200	27784	CML-4-20170925	DTNLIECNLDQEL	MAP1B	Microtubule-associated protein 1B	Yes
P61247	96	1063	C	2	3	-0.47959	NC(1)LTNFHGMDLTR	NC(68.68)LTNFHGMDLTR	0	0	0	1593400	22081	CML-4-20170925	DVQGKNCLTNFHG	RPS3A	40S ribosomal protein S3a	Yes
O43390-4	113	670	C	8	2	0.079514	GYAFITFC(1)GK	GYAFITFC(101.97)GK	0	529140	0	476060	12289	CML-4-20170925	YAFITFCGKEAAQ	HNRNPR	Isoform 4 of Heterogeneous nuclear ribonucleoprotein R	Yes
P53618	466	1029	C	10	2	1.5043	GALWILGEYC(1)STK	GALWILGEYC(115.34)STK	0	0	0	1443500	10132	CML-4-20170925	WILGEYCSTKEDI	COPB1	Coatomer subunit beta	Yes
O75369-2	450	683	C	11	2	-0.10078	SPFVVQVGEAC(1)NPNAC(1)R	SPFVVQVGEAC(109.87)NPNAC(109.87)R	0	1103400	682050	3025200	27035	CML-2-20170925	VQVGEACNPNACR	FLNB	Isoform 2 of Filamin-B	Yes
P43489	107	979	C	12	3	-0.78142	KQLC(0.04)TATQDTVC(0.972)RC(0.988)R	KQLC(-15.36)TATQDTVC(15.36)RC(19.02)R	0	0	0	1362300	16723	CML-4-20170925	ATQDTVCRCRAGT	TNFRSF4	Tumor necrosis factor receptor superfamily member 4	Yes
P43489	109	979	C	14	3	-0.78142	KQLC(0.04)TATQDTVC(0.972)RC(0.988)R	KQLC(-15.36)TATQDTVC(15.36)RC(19.02)R	0	0	0	1362300	16723	CML-4-20170925	QDTVCRCRAGTQP	TNFRSF4	Tumor necrosis factor receptor superfamily member 4	Yes
H3BQT6	153	536	C	10	4	1.0849	MQQFISGPKC(1)PR	MQQFISGPKC(33.76)PR	0	0	0	1361400	21678	CML-4-20170925	FISGPKCPRSFYQ	PTPN9	Tyrosine-protein phosphatase non-receptor type 9 (Fragment)	Yes
Q99832-3	301	1387	C	1	2	0.85437	C(1)QVFEETQIGGER	C(86.78)QVFEETQIGGER	0	0	0	1220600	4133	CML-4-20170925	ADVLGRCQVFEET	CCT7	Isoform 3 of T-complex protein 1 subunit eta	Yes
Q06210-2	602	1137	C	1	2	0.12312	C(1)QNALQQVVAR	C(78.49)QNALQQVVAR	0	0	0	1214600	4130	CML-4-20170925	DHTYAKCQNALQQ	GFPT1	Isoform 2 of Glutamine--fructose-6-phosphate aminotransferase [isomerizing] 1	Yes
A0A087WSW9	477	13	C	3	2	0.027933	IIC(1)NTKDNER	IIC(126.39)NTKDNER	0	0	0	1078800	14132	CML-4-20170925	CYAKIICNTKDNE	TXNRD1	Thioredoxin reductase 1, cytoplasmic	Yes
P03956	92	736	C	1	2	0.26094	C(1)GVPDVAQFVLTEGNPR	C(114.58)GVPDVAQFVLTEGNPR	0	59191	22391	215480	3598	CML-4-20170925	VMKQPRCGVPDVA	MMP1	Interstitial collagenase	Yes
P53618	623	1029	C	5	2	-2.0698	VLSEC(1)SPLMNDIFNK	VLSEC(104.16)SPLMNDIFNK	0	0	0	1073700	32430	CML-4-20170925	LKVLSECSPLMND	COPB1	Coatomer subunit beta	Yes
P18206-2	985	854	C	7	2	0.12664	TNLLQVC(1)ER	TNLLQVC(99.34)ER	0	0	0	899020	29453	CML-4-20170925	TNLLQVCERIPTI	VCL	Isoform 1 of Vinculin	Yes
C9JZJ7	175	69	C	4	3	-0.55525	GLMC(1)LEHEDEK	GLMC(61.59)LEHEDEK	0	0	0	859000	11399	CML-4-20170925	HIRGLMCLEHEDE	MID1	E3 ubiquitin-protein ligase Midline-1 (Fragment)	Yes
Q96M95-2	119	1371	C	1	3	1.9229	C(1)QHMQELTKRK	C(34.09)QHMQELTKRK	0	0	0	754740	4129	CML-4-20170925	KERELKCQHMQEL	CCDC42	Isoform 2 of Coiled-coil domain-containing protein 42	Yes
Q5JP53;P68371;Q9BVA1	221;239;239	774	C	23	3	-1.264	LTTPTYGDLNHLVSATMSGVTTC(1)LR	LTTPTYGDLNHLVSATMSGVTTC(52.93)LR	0	2132100	0	1331700	20587	CML-2-20170925	MSGVTTCLRFPGQ	TUBB	Tubulin beta chain	No
P07858	319	777	C	5	3	0.81823	GQDHC(1)GIESEVVAGIPR	GQDHC(47.55)GIESEVVAGIPR	0	2747300	818900	3271100	11791	CML-2-20170925	LRGQDHCGIESEV	CTSB	Cathepsin B	Yes
P09936	220	801	C	7	2	0.023808	FSAVALC(1)K	FSAVALC(91.85)K	0	2580800	0	5202700	9573	CML-2-20170925	FSAVALCKAA___	UCHL1	Ubiquitin carboxyl-terminal hydrolase isozyme L1	Yes
P62873-2	25	1092	C	2	2	-0.66136	AC(1)ADATLSQITNNIDPVGR	AC(67.66)ADATLSQITNNIDPVGR	0	0	0	696160	245	CML-4-20170925	RDARKACADATLS	GNB1	Isoform 2 of Guanine nucleotide-binding protein G(I)/G(S)/G(T) subunit beta-1	Yes
P21333-2	1157	865	C	6	2	-0.14389	AHVVPC(1)FDASK	AHVVPC(79.23)FDASK	0	3905100	0	7186000	1107	CML-1-20170925	KAHVVPCFDASKV	FLNA	Isoform 2 of Filamin-A	Yes
P04731	37	746	C	7	3	0.12951	KSC(0.111)C(0.111)SC(0.092)C(0.622)PMSC(0.023)AKC(0.021)AQGC(0.011)IC(0.008)K	KSC(-6.94)C(-6.94)SC(-6.94)C(6.94)PMSC(-17.84)AKC(-19.96)AQGC(-22.46)IC(-24.86)K	0	0	0	680710	16799	CML-4-20170925	KSCCSCCPMSCAK	MT1A	Metallothionein-1A	Yes
P21333-2	2191	865	C	15	3	0.26185	THEAEIVEGENHTYC(1)IR	THEAEIVEGENHTYC(132.4)IR	0	4812600	0	4260000	28736	CML-4-20170925	GENHTYCIRFVPA	FLNA	Isoform 2 of Filamin-A	Yes
P22314-2	139	874	C	5	2	-0.58906	VGEFC(1)HNR	VGEFC(81.3)HNR	0	959180	725480	1143900	31388	CML-3-20170925	LRVGEFCHNRGIK	UBA1	Isoform 2 of Ubiquitin-like modifier-activating enzyme 1	Yes
O75173	678	681	C	8	2	2.3363	KFDKC(0.271)MVC(0.724)GGDGSGC(0.005)SK	KFDKC(-4.27)MVC(4.27)GGDGSGC(-21.7)SK	0	0	0	598320	16170	CML-4-20170925	FDKCMVCGGDGSG	ADAMTS4	A disintegrin and metalloproteinase with thrombospondin motifs 4	Yes
P35579	931	946	C	1	2	0.41799	C(1)QHLQAEK	C(116.37)QHLQAEK	0	1216500	0	2110000	4128	CML-4-20170925	EEEEERCQHLQAE	MYH9	Myosin-9	Yes
H0YAT9	22	499	C	7	3	-3.5076	SC(0.064)PTAAC(0.936)RAPGRTTASSEK	SC(-11.62)PTAAC(11.62)RAPGRTTASSEK	0	0	0	518600	25631	CML-4-20170925	SCPTAACRAPGRT	FGF20	Fibroblast growth factor 20 (Fragment)	Yes
O43156	940	661	C	1	2	-3.4015	C(1)GDFLRSRFCK	C(33.21)GDFLRSRFC(-33.21)K	0	0	0	431250	3520	CML-4-20170925	RTLGSKCGDFLRS	TTI1	TELO2-interacting protein 1 homolog	Yes
Q9NZP6	309	1456	C	9	3	-0.85574	RMPDEKPFC(1)IPPR	RMPDEKPFC(48.57)IPPR	0	0	0	390360	25320	CML-4-20170925	PDEKPFCIPPRSA	NPAP1	Nuclear pore-associated protein 1	Yes
P46977	637	990	C	9	2	0.43034	EGSPVLLNC(1)LMYK	EGSPVLLNC(81.62)LMYK	0	0	193710	267760	6979	CML-3-20170925	SPVLLNCLMYKMC	STT3A	Dolichyl-diphosphooligosaccharide--protein glycosyltransferase subunit STT3A	Yes
Q5SZL2	721	1244	C	4	2	-0.75531	EMSC(1)C(1)LFDLK	EMSC(57.55)C(57.55)LFDLK	0	0	0	354790	7693	CML-4-20170925	LFKEMSCCLFDLK	CEP85L	Centrosomal protein of 85 kDa-like	Yes
Q5SZL2	722	1244	C	5	2	-0.75531	EMSC(1)C(1)LFDLK	EMSC(57.55)C(57.55)LFDLK	0	0	0	354790	7693	CML-4-20170925	FKEMSCCLFDLKA	CEP85L	Centrosomal protein of 85 kDa-like	Yes
E9PK78	148	391	C	3	3	-0.86357	IC(0.116)C(0.881)LC(0.031)C(0.972)LNVSSR	IC(-8.84)C(8.84)LC(-15.52)C(15.52)LNVSSR	0	0	0	315810	13455	CML-4-20170925	IVTRICCLCCLNV	USP35	Ubiquitin carboxyl-terminal hydrolase 35	Yes
P63261	257	1045	C	1	3	-0.0653	C(1)PEALFQPSFLGMESC(1)GIHETTFNSIMK	C(56.56)PEALFQPSFLGMESC(56.56)GIHETTFNSIMK	0	4798100	784410	4364200	4086	CML-4-20170925	GNERFRCPEALFQ	ACTG1	Actin, cytoplasmic 2	Yes
E9PK78	151	391	C	6	3	-0.86357	IC(0.116)C(0.881)LC(0.031)C(0.972)LNVSSR	IC(-8.84)C(8.84)LC(-15.52)C(15.52)LNVSSR	0	0	0	315810	13455	CML-4-20170925	RICCLCCLNVSSR	USP35	Ubiquitin carboxyl-terminal hydrolase 35	Yes
P61160	20	1057	C	1	3	0.11187	C(1)GYAGSNFPEHIFPALVGRPIIR	C(56.72)GYAGSNFPEHIFPALVGRPIIR	0	0	382610	989830	3604	CML-3-20170925	GTGFVKCGYAGSN	ACTR2	Actin-related protein 2	Yes
J3KR24	323	107	C	5	2	-1.1419	NNDLC(1)YWVPELVR	NNDLC(88.71)YWVPELVR	0	0	0	307160	22856	CML-4-20170925	LRNNDLCYWVPEL	IARS	Isoleucine--tRNA ligase, cytoplasmic	Yes
Q96KR1	899	1369	C	1	2	0.091149	C(1)LDALAALR	C(93.18)LDALAALR	0	0	0	257980	3807	CML-4-20170925	VLDRQKCLDALAA	ZFR	Zinc finger RNA-binding protein	Yes
P62263	85	1076	C	1	3	0.42551	C(1)KELGITALHIK	C(85.67)KELGITALHIK	0	7124000	6057000	8649700	3752	CML-2-20170925	QDVAQRCKELGIT	RPS14	40S ribosomal protein S14	Yes
P62633-2	154	1085	C	1	2	-0.25837	C(1)GESGHLAR	C(79.15)GESGHLAR	0	7300500	4297500	6719400	3537	CML-4-20170925	EVNCYRCGESGHL	CNBP	Isoform 2 of Cellular nucleic acid-binding protein	Yes
A0A0A0MSW4	13	105	C	5	3	0.29317	VVLPC(1)SVQEYQVGQLYSVAEASK	VVLPC(39.21)SVQEYQVGQLYSVAEASK	0	0	0	240080	33654	CML-4-20170925	FRVVLPCSVQEYQ	PITPNB	Phosphatidylinositol transfer protein beta isoform	Yes
P67775-2	215	1105	C	1	2	-0.5876	C(1)GNQAAIMELDDTLK	C(118.21)GNQAAIMELDDTLK	0	0	390220	562740	3565	CML-3-20170925	PNYCYRCGNQAAI	PPP2CA	Isoform 2 of Serine/threonine-protein phosphatase 2A catalytic subunit alpha isoform	Yes
Q00839-2	588	1120	C	6	2	-0.3666	KAVVVC(1)PK	KAVVVC(83.21)PK	0	0	576070	594540	16015	CML-3-20170925	RKAVVVCPKDEDY	HNRNPU	Isoform Short of Heterogeneous nuclear ribonucleoprotein U	Yes
Q04446	473	1131	C	1	2	-0.87079	C(1)IAYAESHDQALVGDK	C(159.69)IAYAESHDQALVGDK	0	1060300	0	1590900	3624	CML-4-20170925	RRYLEKCIAYAES	GBE1	1,4-alpha-glucan-branching enzyme	Yes
F8W8C1	22	459	C	7	3	-0.28726	EPIILPC(1)SHNVCLPCAR	EPIILPC(39)SHNVC(-39)LPC(-44.46)AR	0	0	0	232730	7763	CML-4-20170925	EPIILPCSHNVCL	TRIM67	Tripartite motif-containing protein 67	Yes
Q13200	459	1160	C	3	3	-0.1053	NEC(1)DPALALLSDYVLHNSNTMR	NEC(30.78)DPALALLSDYVLHNSNTMR	0	165390	0	116910	22153	CML-2-20170925	SGVRNECDPALAL	PSMD2	26S proteasome non-ATPase regulatory subunit 2	Yes
D6R917	48	316	C	15	2	1.8624	YFTLGLPTGSTPLGC(1)YK	YFTLGLPTGSTPLGC(69.07)YK	0	0	0	216740	34627	CML-4-20170925	GSTPLGCYKKLIE	GNPDA1	Glucosamine-6-phosphate isomerase 1 (Fragment)	Yes
C9JPM4	62	303	C	3	2	1.1816	NIC(1)FTVWDVGGQDR	NIC(80.72)FTVWDVGGQDR	0	0	0	153260	22357	CML-4-20170925	VEYKNICFTVWDV	ARF4	ADP-ribosylation factor 4 (Fragment)	Yes
Q5JVF3-3	83	1241	C	1	2	0.11847	C(1)QTVIVQSFLR	C(93.77)QTVIVQSFLR	0	0	0	149280	4132	CML-4-20170925	FIEAYKCQTVIVQ	PCID2	Isoform 3 of PCI domain-containing protein 2	Yes
Q13224	1239	1162	C	3	2	0.20344	QAC(0.999)IRC(0.848)EAC(0.152)K	QAC(31.98)IRC(7.48)EAC(-7.48)K	0	0	343820	724850	23697	CML-4-20170925	NSGRQACIRCEAC	GRIN2B	Glutamate receptor ionotropic, NMDA 2B	Yes
Q13224	1242	1162	C	6	2	0.20344	QAC(0.999)IRC(0.848)EAC(0.152)K	QAC(31.98)IRC(7.48)EAC(-7.48)K	0	0	343820	724850	23697	CML-4-20170925	RQACIRCEACKKA	GRIN2B	Glutamate receptor ionotropic, NMDA 2B	Yes
Q14315	535	1186	C	9	2	0.84918	EAGDGVFEC(1)EYYPVVPGK	EAGDGVFEC(133.28)EYYPVVPGK	0	2280100	790170	2178700	6464	CML-4-20170925	GDGVFECEYYPVV	FLNC	Filamin-C	Yes
A0A087WSW9	433	13	C	19	3	0.063249	C(1)DYENVPTTVFTPLEYGAC(1)GLSEEK	C(38.51)DYENVPTTVFTPLEYGAC(38.51)GLSEEK	0	0	0	123440	3404	CML-4-20170925	PLEYGACGLSEEK	TXNRD1	Thioredoxin reductase 1, cytoplasmic	Yes
P61081	47	1054	C	2	2	-1.581	TC(1)DISFSDPDDLLNFK	TC(81.99)DISFSDPDDLLNFK	0	0	0	82358	28135	CML-4-20170925	LNLPKTCDISFSD	UBE2M	NEDD8-conjugating enzyme Ubc12	Yes
P54136-2	566	1031	C	4	2	-0.52325	MLLC(1)EAVAAVMAK	MLLC(77.18)EAVAAVMAK	0	0	0	81882	21570	CML-4-20170925	MWRMLLCEAVAAV	RARS	Isoform Monomeric of Arginine--tRNA ligase, cytoplasmic	Yes
O95405-3	729	707	C	3	2	4.4093	VFC(0.863)ASC(0.863)C(0.306)SLKC(0.968)K	VFC(7.05)ASC(7.05)C(-7.05)SLKC(13.42)K	0	0	0	76254	31159	CML-4-20170925	ACGKVFCASCCSL	ZFYVE9	Isoform 3 of Zinc finger FYVE domain-containing protein 9	Yes
O95405-3	732	707	C	6	2	4.4093	VFC(0.863)ASC(0.863)C(0.306)SLKC(0.968)K	VFC(7.05)ASC(7.05)C(-7.05)SLKC(13.42)K	0	0	0	76254	31159	CML-4-20170925	KVFCASCCSLKCK	ZFYVE9	Isoform 3 of Zinc finger FYVE domain-containing protein 9	Yes
O95405-3	737	707	C	11	2	4.4093	VFC(0.863)ASC(0.863)C(0.306)SLKC(0.968)K	VFC(7.05)ASC(7.05)C(-7.05)SLKC(13.42)K	0	0	0	76254	31159	CML-4-20170925	SCCSLKCKLLYMD	ZFYVE9	Isoform 3 of Zinc finger FYVE domain-containing protein 9	Yes
Q7Z3T8	1429	1278	C	1	2	-0.5792	C(1)TEVFYFLK	C(85.86)TEVFYFLK	0	0	0	50736	4214	CML-4-20170925	DEKIVKCTEVFYF	ZFYVE16	Zinc finger FYVE domain-containing protein 16	Yes
Q8N6T0-4	5	1312	C	5	2	-0.84476	MGSRC(1)RAWAWTR	MGSRC(57.89)RAWAWTR	0	55085000	0	62938000	21363	CML-4-20170925	__MGSRCRAWAWT	TOP6BL	Isoform 1 of Type 2 DNA topoisomerase 6 subunit B-like	Yes
Q92598-2	167	1340	C	13	2	-0.48974	SVLDAAQIVGLNC(1)LR	SVLDAAQIVGLNC(206.67)LR	0	921010	234950	1029600	27701	CML-3-20170925	QIVGLNCLRLMND	HSPH1	Isoform Beta of Heat shock protein 105 kDa	Yes
P62136;P62140	155;154	1069	C	5	2	0.35877	TFTDC(0.958)FNC(0.042)LPIAAIVDEK	TFTDC(13.55)FNC(-13.55)LPIAAIVDEK	0	0	0	50653	28499	CML-4-20170925	WKTFTDCFNCLPI	PPP1CA	Serine/threonine-protein phosphatase PP1-alpha catalytic subunit	No
Q9C0C9	353	1408	C	1	2	-0.30784	C(1)LYVFPAK	C(84.24)LYVFPAK	0	0	0	48125	3974	CML-4-20170925	RQLGERCLYVFPA	UBE2O	(E3-independent) E2 ubiquitin-conjugating enzyme	Yes
O94855	314	698	C	1	2	0.37274	C(1)TTYC(1)FPC(1)TSDMAK	C(39.95)TTYC(39.95)FPC(39.95)TSDMAK	0	0	0	34822	4227	CML-4-20170925	SPRFIRCTTYCFP	SEC24D	Protein transport protein Sec24D	Yes
O94855	318	698	C	5	2	0.37274	C(1)TTYC(1)FPC(1)TSDMAK	C(39.95)TTYC(39.95)FPC(39.95)TSDMAK	0	0	0	34822	4227	CML-4-20170925	IRCTTYCFPCTSD	SEC24D	Protein transport protein Sec24D	Yes
O94855	321	698	C	8	2	0.37274	C(1)TTYC(1)FPC(1)TSDMAK	C(39.95)TTYC(39.95)FPC(39.95)TSDMAK	0	0	0	34822	4227	CML-4-20170925	TTYCFPCTSDMAK	SEC24D	Protein transport protein Sec24D	Yes
Q9H2D6-5	441	1419	C	1	2	0.38097	C(1)LEIGALMR	C(74.46)LEIGALMR	0	80006	0	95695	3837	CML-2-20170925	EQYSQKCLEIGAL	TRIOBP	Isoform 1 of TRIO and F-actin-binding protein	Yes
Q9H4Q3	635	1423	C	4	3	0.29719	C(0.422)EFC(0.578)GKVLVR	C(-1.37)EFC(1.37)GKVLVR	0	9866400	6154900	11414000	3411	CML-3-20170925	PYRCEFCGKVLVR	PRDM13	PR domain zinc finger protein 13	Yes
Q16254	148	1219	C	1	2	-0.44744	C(1)FAGDTLLAIR	C(117.52)FAGDTLLAIR	0	0	0	28447	3476	CML-4-20170925	HEDICRCFAGDTL	E2F4	Transcription factor E2F4	Yes
Q9UKT4	8	1480	C	7	2	-0.56782	SRRPC(0.001)SC(0.999)ALR	SRRPC(-30.25)SC(30.25)ALR	0	0	265830	402810	27292	CML-3-20170925	SRRPCSCALRPPR	FBXO5	F-box only protein 5	Yes
P05162	57	758	C	8	5	3.4655	FSESTIVC(1)NSLDGSNWGQEQR	FSESTIVC(27.96)NSLDGSNWGQEQR	0	0	0	25315	9587	CML-4-20170925	SESTIVCNSLDGS	LGALS2	Galectin-2	Yes

## Sheet: Fig. 1b,c,d,e
Fig. 1b	Human samples SNO-GNAI2 level				n=5
		SNO-GNAI2	Total GNAI2	SNO-GNAI2/Total GNAI2	Normalized
	Control 1	388.118	3424.44	0.113338	1
	Control 2	517.987	3564.66	0.145312	1.28211
	CAD-DM 1	1187.83	5126.75	0.231693	2.04427
	CAD-DM 2	1822.17	5198.44	0.350522	3.09273
		SNO-GNAI2	Total GNAI2	SNO/Total GNAI2	Normalized
	Control 3	43.7999	1219.61	0.0359132	0.163462
	Control 4	210.62	958.656	0.219704	1
	Control 5	99.8687	1079.33	0.0925286	0.421151
	CAD-DM 3	578.06	1439.27	0.401634	1.82807
	CAD-DM 4	1480.17	1247.75	1.18627	5.39942
	CAD-DM 5	899.397	1229.5	0.731513	3.32954
Fig. 1c	Mouse aorta sample SNO-GNAI2 level				n=6
		SNO-GNAI2	Total GNAI2	SNO/Total GNAI2	Normalized
	Vehicle+NC 1	895.798	2994.13	0.299185	1
	Vehicle+NC 2	799.47	2671.55	0.299253	1.00023
	STZ+HFD 1	2900.3	2908	0.997352	3.33356
	STZ+HFD 2	3563.62	2504.65	1.4228	4.75559
		SNO-GNAI2	Total GNAI2	SNO/Total GNAI2	Normalized
	Vehicle+NC 3	1130.94	3280.82	0.344714	1
	Vehicle+NC 4	1251.8	2693.96	0.46467	1.34799
	STZ+HFD 3	2834.99	2986.24	0.949349	2.75402
	STZ+HFD 4	1778.16	2220.12	0.80093	2.32346
		SNO-GNAI2	Total GNAI2	SNO/Total GNAI2	Normalized
	Vehicle+NC 5	728.4	3116.44	0.233728	1
	Vehicle+NC 6	620.322	3395.38	0.182696	0.781659
	STZ+HFD 5	2191.14	3318.26	0.660329	2.8252
	STZ+HFD 6	2410.91	2832.84	0.851057	3.64123
Fig. 1d	HUVECs SNO-GNAI level				n=3
		SNO-GNAI2	Total GNAI2	SNO/Total GNAI2	Normalized
	Mannitol+nLDL1	1445.21	2928.14	0.493559	1
	HG+oxLDL 1	3067.1	3011.84	1.01835	2.06327
		SNO-GNAI2	Total GNAI2	SNO/Total GNAI2	Normalized
	Mannitol+nLDL 2	2005.68	2955.01	0.678738	1
	HG+oxLDL 2	3519.15	2802.86	1.25556	1.84984
		SNO-GNAI2	Total GNAI2	SNO/Total GNAI2	Normalized
	Mannitol+nLDL3	1916.79	3125.64	0.613248	1
	HG+oxLDL 3	4551.8	3110.2	1.46351	2.38649
Fig. 1e	HAECs SNO-GNAI2 level				n=3
		SNO-GNAI2	Total GNAI2	SNO/Total GNAI2	Normalized
	Mannitol+nLDL 1	1607.85	4101.14	0.392049	1
	HG+oxLDL 1	3231.1	4265.81	0.757442	1.93201
		SNO-GNAI2	Total GNAI2	SNO/Total GNAI2	Normalized
	Mannitol+nLDL 2	852.586	3437.87	0.247998	1
	HG+oxLDL 2	2308.57	3218.99	0.717174	2.89185
		SNO-GNAI2	Total GNAI2	SNO/Total GNAI2	Normalized
	Mannitol+nLDL 3	816.631	3742.05	0.218231	1
	HG+oxLDL 3	2453.07	3601.35	0.681151	3.12124

## Sheet: Figure 2 WB
Figure 2b		anti-GNAI2

## Sheet: Fig. 2b
Fig. 2b	S-nitrosylation site determination				n=3
		SNO-GNAI2	Total GNAI2	SNO/Total GNAI2	Normalized
	GNAI2-WT Mannitol+nLDL 1	2005.48	4138.53	0.484587	1
	GNAI2-WT HG+oxLDL 1	3992.91	4223.85	0.945324	1.95078
	GNAI2-C66A Mannitol+nLDL 1	2172.32	3728.73	0.582591	1.20224
	GNAI2-C66A HG+oxLDL 1	2197.82	4064.73	0.540706	1.11581
		SNO-GNAI2	Total GNAI2	SNO/Total GNAI2	Normalized
	GNAI2-WT Mannitol+nLDL 2	2181.59	2762.43	0.789736	1
	GNAI2-WT HG+oxLDL 2	3923.21	3161.45	1.24095	1.57135
	GNAI2-C66A Mannitol+nLDL 2	2159.56	2581.37	0.836593	1.05933
	GNAI2-C66A HG+oxLDL 2	2003.39	2456.68	0.815486	1.03261
		SNO-GNAI2	Total GNAI2	SNO/Total GNAI2	Normalized
	GNAI2-WT Mannitol+nLDL 3	821.311	2486.14	0.330356	1
	GNAI2-WT HG+oxLDL 3	1489.95	2992.01	0.497976	1.50739
	GNAI2-C66A Mannitol+nLDL 3	634.947	2939.13	0.216032	0.653939
	GNAI2-C66A HG+oxLDL 3	786.784	3300.19	0.238406	0.721664

## Sheet: Fig. 2c
Fig. 2c	HAECs adhesion molecules and chemokines				n=3
		n=1								n=2									n=3
		ICAM1	GAPDH	∆CT	∆∆CT	2-∆∆CT	average	Normalized			ICAM1	GAPDH	∆CT	∆∆CT	2-∆∆CT	average	Normalized			ICAM1	GAPDH	∆CT	∆∆CT	2-∆∆CT	average	Normalized
	pcDNA mannitol+nLDL1	23.83	17.89	5.94001	0.0188026	0.987052	0.998615	1		pcDNA mannitol+nLDL2	23.941	16.8084	7.13265	0	1	1.00998	1		pcDNA mannitol+nLDL3	22.7568	16.808	5.94877	0	1	0.967056	1
		23.66	17.7388	5.9212	0	1					23.526	16.8329	6.69305	-0.439595	1.35622					22.5605	16.4306	6.12989	0.181116	0.88202
		23.68	17.7714	5.90857	-0.0126328	1.00879					23.5	15.7976	7.70243	0.569784	0.673718					22.4221	16.5007	5.92141	-0.0273647	1.01915
	pcDNA HG+oxLDL1	22.2258	17.3937	4.83212	-1.08909	2.1274	1.86627	1.86886		pcDNA HG+oxLDL2	23.188	17.1186	6.0694	-1.06324	2.08962	1.82005	1.80207		pcDNA HG+oxLDL3	21.5815	17.0698	4.51162	-1.43715	2.70786	2.38251	2.46367
		22.3271	17.1415	5.18559	-0.735611	1.6651					23.315	16.8337	6.48127	-0.651373	1.57066					21.5926	16.7768	4.81578	-1.13299	2.19312
		22.1578	17.0897	5.06815	-0.853054	1.80632					23.277	16.9923	6.28475	-0.847899	1.79988					21.6952	16.9141	4.78106	-1.16771	2.24655
	WT mannitol+nLDL1	23.552	17.6696	5.88239	-0.0388186	1.02727	1.02883	1.03026		WT mannitol+nLDL2	23.639	16.7945	6.84454	-0.288103	1.22103	1.28186	1.26919		WT mannitol+nLDL3	22.5027	16.7478	5.75497	-0.193806	1.14378	1.01514	1.04972
		23.539	17.7532	5.7858	-0.135406	1.0984					23.417	16.7187	6.69826	-0.434383	1.35133					22.3518	16.5417	5.81016	-0.138613	1.10085
		23.685	17.7061	5.97886	0.0576538	0.960825					23.52	16.7358	6.78418	-0.348465	1.27321					22.7069	16.4377	6.26927	0.320496	0.800795
	WT HG+oxLDL1	21.623	17.2258	4.39718	-1.52403	2.87593	2.54402	2.54755		WT HG+oxLDL2	22.997	17.0312	5.96582	-1.16683	2.24518	2.3302	2.30718		WT HG+oxLDL3	21.2311	16.8246	4.40657	-1.54221	2.91239	3.05407	3.1581
		21.978	17.0494	4.92865	-0.992558	1.98971					23.054	17.0643	5.98973	-1.14292	2.20827					20.9378	16.695	4.2429	-1.70588	3.26227
		21.568	17.1148	4.45318	-1.46802	2.76642					22.727	16.9376	5.78943	-1.34322	2.53716					21.004	16.6342	4.36982	-1.57895	2.98753
	C66A mannitol+nLDL1	22.8711	16.3302	6.54088	0.619678	0.650816	0.745401	0.746435		C66A mannitol+nLDL2	24.1943	17.1214	7.07291	-0.0597382	1.04228	1.01204	1.00204		C66A mannitol+nLDL3	22.8794	16.6371	6.24236	0.293589	0.81587	0.787454	0.814279
		22.4837	16.4463	6.03732	0.116117	0.922667					24.0886	17.0629	7.02576	-0.106888	1.0769					22.7595	16.5609	6.19864	0.249872	0.840971
		22.6605	16.1457	6.51473	0.593527	0.662721					24.4546	17.1969	7.25775	0.125099	0.916941					22.8915	16.4395	6.45201	0.503241	0.70552
	C66A HG+oxLDL1	23.564	16.8528	6.71124	0.790034	0.57833	0.935606	0.936903		C66A HG+oxLDL2	24.1621	17.3136	6.84853	-0.284121	1.21767	1.2392	1.22695		C66A HG+oxLDL3	22.1979	16.6619	5.53601	-0.41276	1.33123	1.31474	1.35952
		22.357	16.7826	5.5744	-0.346804	1.27174					24.1686	17.3174	6.85121	-0.281439	1.21541					22.2478	16.7063	5.54149	-0.407278	1.32618
		22.53	16.545	5.985	0.0637923	0.956746					24.0065	17.2351	6.77141	-0.361237	1.28453					22.2532	16.6682	5.58499	-0.363785	1.2868
		VCAM1	GAPDH	∆CT	∆∆CT	2-∆∆CT	average	Normalized			VCAM1	GAPDH	∆CT	∆∆CT	2-∆∆CT	average	Normalized			VCAM1	GAPDH	∆CT	∆∆CT	2-∆∆CT	average	Normalized
	pcDNA mannitol+nLDL1	29.561	17.89	11.671	0.579435	0.669226	0.892146	1		pcDNA mannitol+nLDL2	28.814	16.8084	12.0056	-0.0714047	1.05074	0.882831	1		pcDNA mannitol+nLDL3	27.8271	16.808	11.0191	-0.274801	1.20983	1.06094	1
		28.82	17.7388	11.0812	-0.0103672	1.00721					28.91	16.8329	12.0771	0	1					27.7246	16.4306	11.2939	0	1
		28.863	17.7714	11.0916	0	1					28.617	15.7976	12.8194	0.742379	0.597753					27.8342	16.5007	11.3334	0.0395184	0.97298
	pcDNA HG+oxLDL1	27.1786	17.3937	9.78483	-1.30674	2.47381	2.028	2.27318		pcDNA HG+oxLDL2	27.902	17.1186	10.7834	-1.29365	2.45147	1.75606	1.98913		pcDNA HG+oxLDL3	26.5573	17.0698	9.48745	-1.80648	3.49788	3.16419	2.98245
		27.387	17.1415	10.2455	-0.846034	1.79755					28.56	16.8337	11.7263	-0.350778	1.27525					26.502	16.7768	9.72512	-1.56881	2.9666
		27.3231	17.0897	10.2335	-0.858096	1.81264					28.445	16.9923	11.4527	-0.624304	1.54147					26.6097	16.9141	9.69552	-1.59841	3.02809
	WT mannitol+nLDL1	28.979	17.6696	11.3094	0.217814	0.859867	0.954064	1.0694		WT mannitol+nLDL2	29.3203	16.7945	12.5259	0.448826	0.732639	1.06246	1.20347		WT mannitol+nLDL3	27.9549	16.7478	11.2071	-0.0868244	1.06203	1.0091	0.951142
		28.754	17.7532	11.0008	-0.0907734	1.06494					28.7532	16.7187	12.0344	-0.0426065	1.02997					27.9732	16.5417	11.4316	0.13763	0.909011
		28.891	17.7061	11.1849	0.0932866	0.937385					28.3021	16.7358	11.5663	-0.510721	1.42476					27.6526	16.4377	11.215	-0.078968	1.05626
	WT HG+oxLDL1	26.8552	17.2258	9.62937	-1.4622	2.75529	2.55774	2.86696		WT HG+oxLDL2	28.2162	17.0312	11.185	-0.892069	1.85584	1.857	2.10346		WT HG+oxLDL3	26.1648	16.8246	9.34021	-1.95371	3.87371	3.44165	3.24397
		26.998	17.0494	9.94867	-1.1429	2.20825					28.2277	17.0643	11.1634	-0.91367	1.88383					26.1994	16.695	9.50449	-1.78944	3.45681
		26.7683	17.1148	9.65344	-1.43813	2.70969					28.1417	16.9376	11.2042	-0.872885	1.83132					26.3458	16.6342	9.71165	-1.58228	2.99443
	C66A mannitol+nLDL1	28.0579	16.3302	11.7277	0.63609	0.643454	0.63597	0.712854		C66A mannitol+nLDL2	28.9561	17.1214	11.8347	-0.242361	1.18293	1.02894	1.16551		C66A mannitol+nLDL3	27.9843	16.6371	11.3472	0.0533142	0.96372	0.892931	0.841645
		27.912	16.4463	11.4657	0.374123	0.771574					29.3909	17.0629	12.3281	0.251016	0.840304					27.9519	16.5609	11.391	0.0971184	0.934898
		28.258	16.1457	12.1123	1.02069	0.492881					29.185	17.1969	11.9881	-0.0889589	1.0636					28.0916	16.4395	11.6521	0.35813	0.780175
	C66A HG+oxLDL1	28.041	16.8528	11.1882	0.0966668	0.935191	0.706027	0.791381		C66A HG+oxLDL2	29.3811	17.3136	12.0675	-0.00958649	1.00667	0.918037	1.03988		C66A HG+oxLDL3	27.5813	16.6619	10.9194	-0.374527	1.29641	1.32588	1.24973
		28.48	16.7826	11.6974	0.605829	0.657094					29.613	17.3174	12.2956	0.218542	0.859434					27.5606	16.7063	10.8543	-0.439631	1.35626
		28.564	16.545	12.019	0.927425	0.525796					29.4835	17.2351	12.2484	0.17135	0.888011					27.5562	16.6682	10.888	-0.405972	1.32498
		CXCL4	GAPDH	∆CT	∆∆CT	2-∆∆CT	average	Normalized			CXCL4	GAPDH	∆CT	∆∆CT	2-∆∆CT	average	Normalized			CXCL4	GAPDH	∆CT	∆∆CT	2-∆∆CT	average	Normalized
	pcDNA mannitol+nLDL1	32.082	17.89	14.192	-0.598197	1.51382	1.15717	1		pcDNA mannitol+nLDL2	32.455	16.8084	15.6466	0	1	1.08728	1		pcDNA mannitol+nLDL3	30.7201	16.808	13.9121	-0.342762	1.26818	1.06525	1
		32.529	17.7388	14.7902	0	1					31.732	16.8329	14.8991	-0.747595	1.67899					30.794	16.4306	14.3633	0.108461	0.927577
		32.624	17.7714	14.8526	0.0623672	0.957691					32.223	15.7976	16.4254	0.778784	0.582858					30.7556	16.5007	14.2549	0	1
	pcDNA HG+oxLDL1	30.1794	17.3937	12.7857	-2.00452	4.01255	3.37558	2.91709		pcDNA HG+oxLDL2	31.888	17.1186	14.7694	-0.877244	1.83686	2.61767	2.40754		pcDNA HG+oxLDL3	29.4369	17.0698	12.3671	-1.88775	3.70058	3.1585	2.96502
		30.0819	17.1415	12.9404	-1.84984	3.60461					31.424	16.8337	14.5903	-1.05637	2.0797					29.6089	16.7768	12.8321	-1.42279	2.68104
		30.5524	17.0897	13.4628	-1.32744	2.50956					30.662	16.9923	13.6697	-1.9769	3.93646					29.5396	16.9141	12.6254	-1.62941	3.09387
	WT mannitol+nLDL1	32.202	17.6696	14.5324	-0.257819	1.19567	1.35852	1.174		WT mannitol+nLDL2	31.787	16.7945	14.9925	-0.654103	1.57364	1.14318	1.05141		WT mannitol+nLDL3	30.7373	16.7478	13.9895	-0.265343	1.20192	0.916027	0.859915
		31.975	17.7532	14.2218	-0.568406	1.48288					32.619	16.7187	15.9003	0.253617	0.838791					30.5159	16.5417	13.9742	-0.280634	1.21473
		32.014	17.7061	14.3079	-0.482346	1.39701					32.358	16.7358	15.6222	-0.0244654	1.0171					32.2857	16.4377	15.8481	1.59323	0.33143
	WT HG+oxLDL1	30.0042	17.2258	12.7784	-2.0118	4.03284	4.37134	3.77761		WT HG+oxLDL2	31.0891	17.0312	14.0579	-1.58872	3.00783	3.56655	3.28024		WT HG+oxLDL3	28.2635	16.8246	11.4389	-2.81591	7.04162	5.95091	5.58638
		29.7106	17.0494	12.6612	-2.12898	4.37409					30.8797	17.0643	13.8154	-1.8312	3.55834					28.3797	16.695	11.6848	-2.57008	5.93841
		29.6702	17.1148	12.5554	-2.23484	4.70711					30.5369	16.9376	13.5993	-2.04736	4.13349					28.6043	16.6342	11.9701	-2.28472	4.87271
	C66A mannitol+nLDL1	32.058	16.3302	15.7278	0.937577	0.522109	0.881307	0.761604		C66A mannitol+nLDL2	31.8578	17.1214	14.7364	-0.91025	1.87937	1.68368	1.54852		C66A mannitol+nLDL3	30.5863	16.6371	13.9492	-0.305683	1.236	1.19639	1.1231
		30.946	16.4463	14.4997	-0.290537	1.2231					31.7419	17.0629	14.679	-0.967661	1.95567					30.4357	16.5609	13.8748	-0.380032	1.30137
		31.09	16.1457	14.9443	0.154063	0.898716					32.5614	17.1969	15.3645	-0.282129	1.21599					30.6215	16.4395	14.182	-0.0728493	1.05179
	C66A HG+oxLDL1	31.624	16.8528	14.7712	-0.018966	1.01323	0.998472	0.862856		C66A HG+oxLDL2	31.6558	17.3136	14.3422	-1.30445	2.4699	2.06883	1.90275		C66A HG+oxLDL3	30.7783	16.6619	14.1164	-0.138418	1.1007	0.959925	0.901124
		31.712	16.7826	14.9294	0.139196	0.908025					32.9899	17.3174	15.6725	0.0258235	0.98226					31.3941	16.7063	14.6878	0.432955	0.740743
		31.232	16.545	14.687	-0.103208	1.07416					31.42	17.2351	14.1849	-1.4617	2.75434					30.8688	16.6682	14.2006	-0.0542698	1.03833
		CCL5	GAPDH	∆CT	∆∆CT	2-∆∆CT	average	Normalized			CCL5	GAPDH	∆CT	∆∆CT	2-∆∆CT	average	Normalized			CCL5	GAPDH	∆CT	∆∆CT	2-∆∆CT	average	Normalized
	pcDNA mannitol+nLDL1	31.546	17.89	13.656	0.706803	0.612677	0.894726	1		pcDNA mannitol+nLDL2	30.527	16.8084	13.7186	-0.674405	1.59594	1.07695	1		pcDNA mannitol+nLDL3	30.7906	16.808	13.9826	0	1	0.975974	1
		30.688	17.7388	12.9492	0	1					31.226	16.8329	14.3931	0	1					30.5666	16.4306	14.1359	0.153343	0.899164
		30.621	17.7714	12.8496	-0.0996328	1.0715					30.846	15.7976	15.0484	0.655379	0.634908					30.4424	16.5007	13.9417	-0.0409012	1.02876
	pcDNA HG+oxLDL1	29.955	17.3937	12.5613	-0.387938	1.30852	1.71072	1.912		pcDNA HG+oxLDL2	29.1514	17.1186	12.0328	-2.36028	5.1347	3.72947	3.463		pcDNA HG+oxLDL3	29.2919	17.0698	12.222	-1.76056	3.3883	3.23058	3.31011
		28.95	17.1415	11.8085	-1.14071	2.2049					29.923	16.8337	13.0893	-1.30376	2.46871					29.3812	16.7768	12.6044	-1.3782	2.59945
		29.344	17.0897	12.2543	-0.694857	1.61872					29.5433	16.9923	12.5511	-1.84197	3.585					29.0076	16.9141	12.0935	-1.88909	3.704
	WT mannitol+nLDL1	31.093	17.6696	13.4234	0.474181	0.719875	1.08493	1.21259		WT mannitol+nLDL2	30.906	16.7945	14.1115	-0.281508	1.21546	1.17759	1.09345		WT mannitol+nLDL3	30.836	16.7478	14.0882	0.105652	0.929385	1.35577	1.38915
		30.101	17.7532	12.3478	-0.601406	1.51719					30.262	16.7187	13.5433	-0.849788	1.80224					29.8671	16.5417	13.3254	-0.657167	1.57698
		30.63	17.7061	12.9239	-0.0253462	1.01772					32.086	16.7358	15.3502	0.95713	0.515081					29.7778	16.4377	13.3402	-0.642429	1.56096
	WT HG+oxLDL1	28.3096	17.2258	11.0838	-1.86538	3.64364	3.59092	4.01343		WT HG+oxLDL2	28.988	17.0312	11.9568	-2.43623	5.41227	5.10064	4.7362		WT HG+oxLDL3	29.1082	16.8246	12.2836	-1.69898	3.24671	2.97764	3.05095
		28.0182	17.0494	10.9689	-1.98034	3.94585					28.839	17.0643	11.7747	-2.61832	6.14035					28.9814	16.695	12.2864	-1.69614	3.24032
		28.3935	17.1148	11.2787	-1.6705	3.18326					29.424	16.9376	12.4864	-1.90662	3.7493					29.3264	16.6342	12.6922	-1.29037	2.4459
	C66A mannitol+nLDL1	29.3492	16.3302	13.019	0.0697686	0.952791	0.86155	0.962921		C66A mannitol+nLDL2	31.8874	17.1214	14.766	0.372969	0.772192	1.11767	1.03781		C66A mannitol+nLDL3	29.8161	16.6371	13.1791	-0.803518	1.74535	1.33825	1.37119
		29.3985	16.4463	12.9521	0.00292369	0.997976					30.5424	17.0629	13.4795	-0.913576	1.88371					30.6666	16.5609	14.1057	0.123138	0.918188
		29.7526	16.1457	13.6069	0.657707	0.633885					32.1105	17.1969	14.9136	0.520565	0.697099					29.9879	16.4395	13.5483	-0.434242	1.3512
	C66A HG+oxLDL1	28.9605	16.8528	12.1077	-0.841454	1.79185	1.49226	1.66784		C66A HG+oxLDL2	31.104	17.3136	13.7904	-0.602663	1.51852	1.34268	1.24674		C66A HG+oxLDL3	31.1517	16.6619	14.4898	0.507221	0.703576	0.97476	0.998757
		29.1197	16.7826	12.3371	-0.612107	1.52849					31.858	17.3174	14.5406	0.147539	0.902789					30.4357	16.7063	13.7294	-0.253155	1.19181
		29.2845	16.545	12.7395	-0.209667	1.15642					30.944	17.2351	13.7089	-0.684132	1.60674					30.6097	16.6682	13.9415	-0.0410938	1.02889
		CXCL8	GAPDH	∆CT	∆∆CT	2-∆∆CT	average	Normalized			CXCL8	GAPDH	∆CT	∆∆CT	2-∆∆CT	average	Normalized			CXCL8	GAPDH	∆CT	∆∆CT	2-∆∆CT	average	Normalized
	pcDNA mannitol+nLDL1	20.542	17.89	2.65201	-0.149565	1.10923	1.00566	1		pcDNA mannitol+nLDL2	19.71	16.8084	2.90165	-0.181405	1.13399	0.877721	1		pcDNA mannitol+nLDL3	19.4476	16.808	2.63963	-0.100353	1.07204	0.929728	1
		20.68	17.7388	2.9412	0.139633	0.90775					19.916	16.8329	3.08305	0	1					19.6503	16.4306	3.21964	0.479658	0.717148
		20.573	17.7714	2.80157	0	1					19.883	15.7976	4.08543	1.00238	0.499176					19.2407	16.5007	2.73998	0	1
	pcDNA HG+oxLDL1	19.452	17.3937	2.05827	-0.743305	1.67401	1.54914	1.54042		pcDNA HG+oxLDL2	19.601	17.1186	2.4824	-0.600648	1.5164	1.4717	1.67673		pcDNA HG+oxLDL3	18.2191	17.0698	1.14927	-1.59072	3.01199	2.12936	2.2903
		19.635	17.1415	2.49349	-0.308081	1.23806					19.498	16.8337	2.66427	-0.418778	1.33679					18.8674	16.7768	2.09053	-0.649452	1.56857
		19.096	17.0897	2.00635	-0.795224	1.73535					19.432	16.9923	2.43975	-0.643304	1.5619					18.8001	16.9141	1.88598	-0.854002	1.80751
	WT mannitol+nLDL1	20.499	17.6696	2.82939	0.0278143	0.980905	0.998034	0.992416		WT mannitol+nLDL2	19.97	16.7945	3.17554	0.0924922	0.937901	0.882079	1.00497		WT mannitol+nLDL3	19.4548	16.7478	2.70703	-0.0329514	1.0231	1.11099	1.19496
		20.459	17.7532	2.7058	-0.0957734	1.06864					20.057	16.7187	3.33826	0.255212	0.837864					18.6536	16.5417	2.11198	-0.627998	1.54542
		20.59	17.7061	2.88386	0.0822866	0.944559					20.019	16.7358	3.28318	0.20013	0.870472					19.5651	16.4377	3.12749	0.387503	0.764452
	WT HG+oxLDL1	18.6595	17.2258	1.43372	-1.36786	2.58087	2.25362	2.24093		WT HG+oxLDL2	19.1026	17.0312	2.07141	-1.01164	2.01621	2.17456	2.4775		WT HG+oxLDL3	17.8854	16.8246	1.06083	-1.67915	3.20239	2.47534	2.66244
		18.7886	17.0494	1.73927	-1.0623	2.08826					18.8342	17.0643	1.76992	-1.31313	2.4848					18.2486	16.695	1.55368	-1.1863	2.27569
		18.8517	17.1148	1.73688	-1.06469	2.09173					19.0044	16.9376	2.06679	-1.01626	2.02267					18.4122	16.6342	1.77803	-0.961956	1.94795
	C66A mannitol+nLDL1	19.609	16.3302	3.27878	0.47721	0.718366	0.693714	0.689808		C66A mannitol+nLDL2	19.994	17.1214	2.87264	-0.210414	1.15702	1.1651	1.32742		C66A mannitol+nLDL3	19.1881	16.6371	2.55102	-0.188967	1.13995	1.16707	1.25528
		19.594	16.4463	3.14767	0.346096	0.78671					19.914	17.0629	2.85112	-0.231929	1.1744					18.9846	16.5609	2.42369	-0.31629	1.24512
		19.743	16.1457	3.59727	0.795696	0.576065					20.061	17.1969	2.8641	-0.218955	1.16389					19.021	16.4395	2.58148	-0.158501	1.11613
	C66A HG+oxLDL1	19.965	16.8528	3.11224	0.310667	0.806269	0.754307	0.75006		C66A HG+oxLDL2	20.04	17.3136	2.72639	-0.356663	1.28046	1.23428	1.40623		C66A HG+oxLDL3	19.5242	16.6619	2.86227	0.122288	0.91873	0.892794	0.960275
		19.827	16.7826	3.0444	0.242829	0.845087					20.143	17.3174	2.82559	-0.257461	1.19537					19.7088	16.7063	3.0025	0.262518	0.833632
		20.056	16.545	3.511	0.709425	0.611564					20.023	17.2351	2.78792	-0.295132	1.227					19.5191	16.6682	2.85086	0.110882	0.926022
		SELE	GAPDH	∆CT	∆∆CT	2-∆∆CT	average	Normalized			SELE	GAPDH	∆CT	∆∆CT	2-∆∆CT	average	Normalized			SELE	GAPDH	∆CT	∆∆CT	2-∆∆CT	average	Normalized
	pcDNA mannitol+nLDL1	25.627	17.89	7.73701	-0.264565	1.20127	1.04919	1		pcDNA mannitol+nLDL2	25.758	16.8084	8.94965	0	1	0.862634	1		pcDNA mannitol+nLDL3	24.9327	16.808	8.12476	-0.270782	1.20646	1.05343	1
		25.82	17.7388	8.0812	0.0796328	0.946298					25.678	16.8329	8.84505	-0.104595	1.07519					24.8944	16.4306	8.46372	0.0681782	0.953842
		25.773	17.7714	8.00157	0	1					25.711	15.7976	9.91343	0.963784	0.51271					24.8963	16.5007	8.39554	0	1
	pcDNA HG+oxLDL1	24.041	17.3937	6.64731	-1.35426	2.55666	2.39102	2.27892		pcDNA HG+oxLDL2	24.8083	17.1186	7.68971	-1.25993	2.39485	2.16876	2.51411		pcDNA HG+oxLDL3	24.0189	17.0698	6.94905	-1.44649	2.72545	4.86944	4.62244
		23.9921	17.1415	6.85054	-1.15103	2.22072					24.7276	16.8337	7.89389	-1.05576	2.07881					22.7529	16.7768	5.9761	-2.41944	5.34964
		23.8308	17.0897	6.74113	-1.26044	2.39569					24.9186	16.9923	7.92631	-1.02334	2.03262					22.6019	16.9141	5.68774	-2.7078	6.53323
	WT mannitol+nLDL1	25.607	17.6696	7.93739	-0.0641857	1.04549	1.01551	0.967897		WT mannitol+nLDL2	26.016	16.7945	9.22154	0.271897	0.82823	0.917736	1.06388		WT mannitol+nLDL3	25.0516	16.7478	8.3038	-0.0917416	1.06566	0.952595	0.904275
		25.753	17.7532	7.9998	-0.00177338	1.00123					25.661	16.7187	8.94226	-0.00738322	1.00513					25.0834	16.5417	8.54174	0.1462	0.903627
		25.708	17.7061	8.00186	0.000286636	0.999801					25.806	16.7358	9.07018	0.120535	0.919847					25.0038	16.4377	8.5661	0.170555	0.888501
	WT HG+oxLDL1	22.9993	17.2258	5.7735	-2.22807	4.68506	4.80834	4.5829		WT HG+oxLDL2	24.4531	17.0312	7.4219	-1.52774	2.88335	2.57356	2.98337		WT HG+oxLDL3	22.8948	16.8246	6.07021	-2.32533	5.0118	4.68454	4.44692
		22.8126	17.0494	5.76324	-2.23833	4.7185					24.6202	17.0643	7.55589	-1.39375	2.62761					22.8816	16.695	6.18664	-2.2089	4.62322
		22.7883	17.1148	5.67347	-2.3281	5.02145					24.7434	16.9376	7.80578	-1.14386	2.20972					22.8861	16.6342	6.25195	-2.14359	4.41861
	C66A mannitol+nLDL1	24.2777	16.3302	7.94752	-0.0540535	1.03818	0.920396	0.877244		C66A mannitol+nLDL2	26.336	17.1214	9.21459	0.264947	0.832229	0.8868	1.02801		C66A mannitol+nLDL3	24.9323	16.6371	8.29517	-0.10037	1.07205	0.886118	0.841171
		24.4557	16.4463	8.00935	0.00777507	0.994625					26.0965	17.0629	9.03361	0.083959	0.943465					25.1177	16.5609	8.55682	0.161278	0.894233
		24.6045	16.1457	8.4588	0.457228	0.728384					26.3233	17.1969	9.12638	0.176729	0.884707					25.3661	16.4395	8.92654	0.531004	0.692073
	C66A HG+oxLDL1	24.9667	16.8528	8.11398	0.112412	0.92504	1.19317	1.13723		C66A HG+oxLDL2	25.638	17.3136	8.32439	-0.625259	1.54249	1.4719	1.70628		C66A HG+oxLDL3	24.9883	16.6619	8.32644	-0.0691032	1.04906	0.821331	0.779669
		24.2328	16.7826	7.45016	-0.55141	1.46552					26.135	17.3174	8.81759	-0.132056	1.09585					25.5382	16.7063	8.83185	0.43631	0.739022
		24.2969	16.545	7.75187	-0.249696	1.18896					25.355	17.2351	8.11992	-0.829727	1.77735					25.6288	16.6682	8.96065	0.565107	0.675905
		SELP	GAPDH	∆CT	∆∆CT	2-∆∆CT	average	Normalized			SELP	GAPDH	∆CT	∆∆CT	2-∆∆CT	average	Normalized			SELP	GAPDH	∆CT	∆∆CT	2-∆∆CT	average	Normalized
	pcDNA mannitol+nLDL1	25.525	17.89	7.63501	-0.124565	1.09018	0.959411	1		pcDNA mannitol+nLDL2	25.664	16.8084	8.85565	0	1	0.848748	1		pcDNA mannitol+nLDL3	25.0728	16.808	8.26483	-0.144182	1.1051	0.998718	1
		25.842	17.7388	8.1032	0.343633	0.788054					25.623	16.8329	8.79005	-0.0655953	1.04652					25.0061	16.4306	8.57543	0.166422	0.89105
		25.531	17.7714	7.75957	0	1					25.654	15.7976	9.85643	1.00078	0.499728					24.9097	16.5007	8.40901	0	1
	pcDNA HG+oxLDL1	23.4122	17.3937	6.01846	-1.74111	3.34293	3.40617	3.55027		pcDNA HG+oxLDL2	24.983	17.1186	7.8644	-0.991244	1.9879	1.64694	1.94044		pcDNA HG+oxLDL3	24.2355	17.0698	7.16568	-1.24333	2.36744	2.23749	2.24036
		23.0696	17.1415	5.92812	-1.83145	3.55895					25.03	16.8337	8.19627	-0.659373	1.5794					23.9773	16.7768	7.20042	-1.20859	2.31112
		23.1195	17.0897	6.02985	-1.72972	3.31664					25.39	16.9923	8.39775	-0.457899	1.37354					24.2989	16.9141	7.38475	-1.02426	2.03391
	WT mannitol+nLDL1	25.793	17.6696	8.12339	0.363814	0.777107	0.87989	0.917115		WT mannitol+nLDL2	25.781	16.7945	8.98654	0.130897	0.913263	0.934387	1.1009		WT mannitol+nLDL3	24.913	16.7478	8.16519	-0.243818	1.18412	0.97479	0.976042
		25.604	17.7532	7.8508	0.0912266	0.938724					25.804	16.7187	9.08526	0.229617	0.852861					25.1689	16.5417	8.62723	0.218224	0.859623
		25.58	17.7061	7.87386	0.114287	0.923839					25.539	16.7358	8.80318	-0.0524654	1.03704					25.0301	16.4377	8.59241	0.183399	0.880626
	WT HG+oxLDL1	22.8653	17.2258	5.63944	-2.12013	4.34733	4.44524	4.6333		WT HG+oxLDL2	24.3597	17.0312	7.32855	-1.5271	2.88206	2.47669	2.91804		WT HG+oxLDL3	23.0003	16.8246	6.17571	-2.2333	4.70208	4.41834	4.42401
		22.5107	17.0494	5.46134	-2.29823	4.91856					24.6813	17.0643	7.617	-1.23864	2.35976					23.0343	16.695	6.33937	-2.06964	4.19782
		22.8494	17.1148	5.7346	-2.02497	4.06983					24.6634	16.9376	7.72588	-1.12977	2.18824					22.9205	16.6342	6.2863	-2.12271	4.35512
	C66A mannitol+nLDL1	24.469	16.3302	8.13878	0.37921	0.768859	0.803596	0.837594		C66A mannitol+nLDL2	26.1054	17.1214	8.98407	0.128423	0.914831	0.979403	1.15394		C66A mannitol+nLDL3	24.5261	16.6371	7.88904	-0.519966	1.43392	1.21643	1.21799
		24.284	16.4463	7.83767	0.0780961	0.947307					25.807	17.0629	8.74413	-0.111519	1.08037					24.7455	16.5609	8.18456	-0.224449	1.16833
		24.431	16.1457	8.28527	0.525696	0.694624					26.1372	17.1969	8.9403	0.0846515	0.943012					24.7822	16.4395	8.34271	-0.0663033	1.04703
	C66A HG+oxLDL1	24.4542	16.8528	7.60148	-0.158094	1.11581	1.1039	1.1506		C66A HG+oxLDL2	25.7177	17.3136	8.4041	-0.451546	1.36751	1.28494	1.51392		C66A HG+oxLDL3	24.8826	16.6619	8.22069	-0.188324	1.13944	1.03495	1.03628
		24.3381	16.7826	7.55548	-0.204088	1.15196					25.6976	17.3174	8.38023	-0.475415	1.39032					25.0502	16.7063	8.34389	-0.0651245	1.04618
		24.2426	16.545	7.69756	-0.0620078	1.04392					25.9572	17.2351	8.7221	-0.133545	1.09699					25.1987	16.6682	8.5305	0.121487	0.91924
		CCL2	GAPDH	∆CT	∆∆CT	2-∆∆CT	average	Normalized			CCL2	GAPDH	∆CT	∆∆CT	2-∆∆CT	average	Normalized			CCL2	GAPDH	∆CT	∆∆CT	2-∆∆CT	average	Normalized
	pcDNA mannitol+nLDL1	19.917	17.89	2.02701	-0.702565	1.6274	1.19586	1		pcDNA mannitol+nLDL2	19.39	16.8084	2.58165	0	1	0.844417	1		pcDNA mannitol+nLDL3	19.5834	16.808	2.77538	0	1	0.888817	1
		20.527	17.7388	2.7882	0.0586328	0.960174					19.325	16.8329	2.49205	-0.0895953	1.06407					19.1981	16.4306	2.76745	-0.00792122	1.00551
		20.501	17.7714	2.72957	0	1					19.471	15.7976	3.67343	1.09178	0.469181					19.8735	16.5007	3.37277	0.597397	0.660945
	pcDNA HG+oxLDL1	18.3387	17.3937	0.944965	-1.78461	3.44524	2.50257	2.0927		pcDNA HG+oxLDL2	18.6005	17.1186	1.4819	-1.09974	2.14317	1.96792	2.3305		pcDNA HG+oxLDL3	18.1438	17.0698	1.07395	-1.70142	3.25222	2.35744	2.65234
		18.7174	17.1415	1.57588	-1.15369	2.22483					18.5625	16.8337	1.72878	-0.852872	1.80609					19.126	16.7768	2.34914	-0.426239	1.34373
		18.9414	17.0897	1.85171	-0.87786	1.83765					18.6071	16.9923	1.61485	-0.966792	1.95449					18.3813	16.9141	1.46714	-1.30824	2.47638
	WT mannitol+nLDL1	20.24	17.6696	2.57039	-0.159186	1.11666	1.09871	0.918764		WT mannitol+nLDL2	19.187	16.7945	2.39254	-0.189103	1.14005	1.00016	1.18444		WT mannitol+nLDL3	19.726	16.7478	2.9782	0.202829	0.868845	0.825311	0.928549
		20.333	17.7532	2.5798	-0.149773	1.1094					19.496	16.7187	2.77726	0.195617	0.8732					19.5776	16.5417	3.03589	0.260519	0.834788
		20.338	17.7061	2.63186	-0.0977134	1.07008					19.336	16.7358	2.60018	0.0185346	0.987235					19.5858	16.4377	3.14814	0.372768	0.772299
	WT HG+oxLDL1	18.6593	17.2258	1.43345	-1.29612	2.45567	3.29277	2.75348		WT HG+oxLDL2	18.1941	17.0312	1.16293	-1.41871	2.67347	2.56547	3.03815		WT HG+oxLDL3	17.453	16.8246	0.628407	-2.14697	4.42896	3.97394	4.47104
		18.2183	17.0494	1.16891	-1.56066	2.94989					18.2396	17.0643	1.17529	-1.40635	2.65066					17.3551	16.695	0.660131	-2.11524	4.33263
		17.6832	17.1148	0.568411	-2.16116	4.47274					18.273	16.9376	1.33538	-1.24627	2.37227					17.7495	16.6342	1.11535	-1.66002	3.16021
	C66A mannitol+nLDL1	18.8036	16.3302	2.47333	-0.256239	1.19436	1.07079	0.895421		C66A mannitol+nLDL2	19.7675	17.1214	2.6461	0.0644525	0.956308	0.923639	1.09382		C66A mannitol+nLDL3	19.1703	16.6371	2.53322	-0.242159	1.18276	1.22735	1.38089
		19.0473	16.4463	2.60094	-0.12863	1.09326					19.9163	17.0629	2.85346	0.271812	0.828279					18.9532	16.5609	2.39229	-0.383081	1.30412
		18.9881	16.1457	2.84241	0.112836	0.924768					19.7984	17.1969	2.6015	0.0198568	0.986331					18.9577	16.4395	2.51815	-0.257225	1.19518
	C66A HG+oxLDL1	19.286	16.8528	2.43324	-0.296333	1.22802	1.36005	1.1373		C66A HG+oxLDL2	19.991	17.3136	2.67739	0.0957414	0.935791	0.923645	1.09382		C66A HG+oxLDL3	19.3528	16.6619	2.69088	-0.0844994	1.06032	1.36941	1.54072
		19.244	16.7826	2.4614	-0.268171	1.20428					20.025	17.3174	2.70759	0.125944	0.916404					18.8321	16.7063	2.12583	-0.649542	1.56867
		18.554	16.545	2.009	-0.720575	1.64784					19.939	17.2351	2.70392	0.122273	0.918739					18.8787	16.6682	2.21051	-0.564869	1.47925

## Sheet: Fig. 2d
Fig. 2d	HAECs adhesion		n=3
	groups	number	adherent THP1 count
	pcDNA mannitol+nLDL	14.tif	132
		16.tif	87
		18.tif	41
	pcDNA HG+oxLDL	05.tif	431
		23.tif	454
		40.tif	649
	WT mannitol+nLDL	20.tif	84
		22.tif	104
		24.tif	79
	WT HG+oxLDL	09.tif	564
		13.tif	485
		34.tif	622
	C66A mannitol+nLDL	02.tif	81
		08.tif	41
		12.tif	145
	C66A HG+oxLDL	21.tif	251
		36.tif	88
		38.tif	118

## Sheet: Figure 3 WB
Figure 3a		anti-HA

## Sheet: Fig. 3a,b,c
Fig. 3a	LDLr-/- mouse aorta SNO-GNAI2 level				n=6
	n=1
		SNO-HA-GNAI2	Total HA-GNAI2	SNO/Total HA-GNAI2	Normalized
	AAVendo-GNAI2-WT NC	779.69	3088.5	0.252449	1
	AAVendo-GNAI2-WT HFD	814.028	3425.12	0.237664	0.941433
	AAVendo-GNAI2-WT STZ+HFD	2891.65	3919.15	0.737825	2.92267
	AAVendo-GNAI2-C66A NC	804.328	3799.05	0.211718	0.838655
	AAVendo-GNAI2-C66A HFD	902.585	3363.79	0.268324	1.06288
	AAVendo-GNAI2-C66A STZ+HFD	1213.49	3006.75	0.40359	1.5987
	n=2
		SNO-HA-GNAI2	Total HA-GNAI2	SNO/Total HA-GNAI2	Normalized
	AAVendo-GNAI2-WT NC	750.19	2423.62	0.309533	1
	AAVendo-GNAI2-WT HFD	978.496	3407.16	0.287188	0.927811
	AAVendo-GNAI2-WT STZ+HFD	2015.85	3895.82	0.517439	1.67168
	AAVendo-GNAI2-C66A NC	1028.68	3519.22	0.292304	0.94434
	AAVendo-GNAI2-C66A HFD	1087.51	3177.94	0.342206	1.10556
	AAVendo-GNAI2-C66A STZ+HFD	965.269	4549.12	0.212188	0.685511
	n=3
		SNO-HA-GNAI2	Total HA-GNAI2	SNO/Total HA-GNAI2	Normalized
	AAVendo-GNAI2-WT NC	306.477	3473.91	0.0882225	1
	AAVendo-GNAI2-WT HFD	324.188	3572.88	0.0907358	1.02849
	AAVendo-GNAI2-WT STZ+HFD	1008.87	3435.32	0.293674	3.32879
	AAVendo-GNAI2-C66A NC	392.861	3532.93	0.1112	1.26045
	AAVendo-GNAI2-C66A HFD	465.287	4063.7	0.114498	1.29784
	AAVendo-GNAI2-C66A STZ+HFD	515.475	4260.21	0.120998	1.3715
	n=4
		SNO-HA-GNAI2	Total HA-GNAI2	SNO/Total HA-GNAI2	Normalized
	AAVendo-GNAI2-WT NC	1021.66	2537.79	0.402576	1
	AAVendo-GNAI2-WT HFD	1166.61	2113.24	0.552049	1.37129
	AAVendo-GNAI2-WT STZ+HFD	2011.76	1536.33	1.30946	3.25271
	AAVendo-GNAI2-C66A NC	841.45	1977.78	0.425452	1.05682
	AAVendo-GNAI2-C66A HFD	1069.45	2085.57	0.512783	1.27375
	AAVendo-GNAI2-C66A STZ+HFD	1264.45	1970.06	0.641834	1.59432
	n=5
		SNO-HA-GNAI2	Total HA-GNAI2	SNO/Total HA-GNAI2	Normalized
	AAVendo-GNAI2-WT NC	893.201	2322.37	0.384607	1
	AAVendo-GNAI2-WT HFD	925.85	1814.33	0.510298	1.3268
	AAVendo-GNAI2-WT STZ+HFD	1950.5	1729.59	1.12772	2.93214
	AAVendo-GNAI2-C66A NC	679.909	1644.03	0.413561	1.07528
	AAVendo-GNAI2-C66A HFD	608.107	1674.25	0.363212	0.944371
	AAVendo-GNAI2-C66A STZ+HFD	1242.92	2142.24	0.580195	1.50854
	n=6
		SNO-HA-GNAI2	Total HA-GNAI2	SNO/Total HA-GNAI2	Normalized
	AAVendo-GNAI2-WT NC	1408.17	2912.03	0.48357	1
	AAVendo-GNAI2-WT HFD	1626.92	3150.59	0.516384	1.06786
	AAVendo-GNAI2-WT STZ+HFD	3180.54	3331.58	0.954663	1.9742
	AAVendo-GNAI2-C66A NC	1538.17	3124.6	0.492277	1.01801
	AAVendo-GNAI2-C66A HFD	1636.97	2814.56	0.581606	1.20273
	AAVendo-GNAI2-C66A STZ+HFD	2018.81	3256.59	0.619917	1.28196
Fig. 3b	LDLr-/- mouse plaque area-whole aorta and arch plaque						n=6
	Animal NO.	Groups	total plaque	%		arch plaque	%
n=6	14-2	AAVendo-GFP NC	N.D	N.D		N.D	N.D
	1	AAVendo-GFP NC	N.D	N.D		N.D	N.D
	2	AAVendo-GFP NC	N.D	N.D		N.D	N.D
	3	AAVendo-GFP NC	N.D	N.D		N.D	N.D
	22	AAVendo-GFP NC	N.D	N.D		N.D	N.D
	28	AAVendo-GFP NC	N.D	N.D		N.D	N.D
n=6	5	AAVendo-GFP HFD	0.0258984	2.58984		0.0609456	6.09456
	9-2	AAVendo-GFP HFD	0.0146639	1.46639		0.0512069	5.12069
	10-1	AAVendo-GFP HFD	0.0125054	1.25054		0.0311268	3.11268
	17-3	AAVendo-GFP HFD	0.00501264	0.501264		0.0377524	3.77524
	27	AAVendo-GFP HFD	0.00158612	0.158612		0.0169264	1.69264
	31-1	AAVendo-GFP HFD	0.0038529	0.38529		0.0202147	2.02147
n=6	21-6	AAVendo-GFP STZ+HFD	0.110734	11.0734		0.24011	24.011
	302	AAVendo-GFP STZ+HFD	0.172563	17.2563		0.28213	28.213
	43-1	AAVendo-GFP STZ+HFD	0.133066	13.3066		0.215415	21.5415
	6410	AAVendo-GFP STZ+HFD	0.299126	29.9126		0.520243	52.0243
	1-1	AAVendo-GFP STZ+HFD	0.189653	18.9653		0.499264	49.9265
	1-4	AAVendo-GFP STZ+HFD	0.158253	15.8253		0.398715	39.8715
n=6	4	AAVendo-GNAI2-WT NC	N.D	N.D		N.D	N.D
	34	AAVendo-GNAI2-WT NC	N.D	N.D		N.D	N.D
	12	AAVendo-GNAI2-WT NC	N.D	N.D		N.D	N.D
	26	AAVendo-GNAI2-WT NC	N.D	N.D		N.D	N.D
	31	AAVendo-GNAI2-WT NC	N.D	N.D		N.D	N.D
	33	AAVendo-GNAI2-WT NC	N.D	N.D		N.D	N.D
n=6	6-1	AAVendo-GNAI2-WT HFD	0.0313143	3.13143		0.0722987	7.22987
	27-2	AAVendo-GNAI2-WT HFD	0.00775525	0.775525		0.0210248	2.10248
	28-1	AAVendo-GNAI2-WT HFD	0.0147319	1.47319		0.0526342	5.26342
	52-2	AAVendo-GNAI2-WT HFD	0.00275556	0.275556		0.00920172	0.920172
	50-2	AAVendo-GNAI2-WT HFD	0.00506521	0.506521		0.0109264	1.09264
	25	AAVendo-GNAI2-WT HFD	0.0039624	0.39624		0.0192147	1.92147
n=6	19-1	AAVendo-GNAI2-WT STZ+HFD	0.121033	12.1033		0.209848	20.9848
	20-1	AAVendo-GNAI2-WT STZ+HFD	0.143384	14.3384		0.239195	23.9195
	40-2	AAVendo-GNAI2-WT STZ+HFD	0.147728	14.7728		0.277822	27.7822
	41	AAVendo-GNAI2-WT STZ+HFD	0.32175	32.175		0.486231	48.6231
	3660	AAVendo-GNAI2-WT STZ+HFD	0.199624	19.9624		0.350624	35.0624
	1-2	AAVendo-GNAI2-WT STZ+HFD	0.257216	25.7216		0.501246	50.1245
n=6	46-2	AAVendo-GNAI2-C66A NC	N.D	N.D		N.D	N.D
	47-1	AAVendo-GNAI2-C66A NC	N.D	N.D		N.D	N.D
	7	AAVendo-GNAI2-C66A NC	N.D	N.D		N.D	N.D
	10	AAVendo-GNAI2-C66A NC	N.D	N.D		N.D	N.D
	24	AAVendo-GNAI2-C66A NC	N.D	N.D		N.D	N.D
	34	AAVendo-GNAI2-C66A NC	N.D	N.D		N.D	N.D
n=6	7-2	AAVendo-GNAI2-C66A HFD	0.0173615	1.73615		0.036393	3.6393
	15-2	AAVendo-GNAI2-C66A HFD	0.00496124	0.496124		0.00960867	0.960867
	29-1	AAVendo-GNAI2-C66A HFD	0.0110524	1.10524		0.0396513	3.96513
	20	AAVendo-GNAI2-C66A HFD	0.00101289	0.101289		0.00292145	0.292145
	23	AAVendo-GNAI2-C66A HFD	0.00120744	0.120744		0.00109824	0.109824
	49-2	AAVendo-GNAI2-C66A HFD	0.0039099	0.39099		0.0112047	1.12047
n=6	1-1	AAVendo-GNAI2-C66A STZ+HFD	0.0340553	3.40553		0.0611296	6.11296
	2	AAVendo-GNAI2-C66A STZ+HFD	0.0588362	5.88362		0.0544113	5.44113
	4-1	AAVendo-GNAI2-C66A STZ+HFD	0.0413379	4.13379		0.0653328	6.53328
	30-1	AAVendo-GNAI2-C66A STZ+HFD	0.0148672	1.48672		0.0842472	8.42472
	60	AAVendo-GNAI2-C66A STZ+HFD	0.0611235	6.11235		0.127821	12.7821
	2-1	AAVendo-GNAI2-C66A STZ+HFD	0.0239126	2.39126		0.0829145	8.29145
Fig. 3c	LDLr-/- mouse plaque area-aortic root				n=6
	Groups	Animal NO.	Sub-number	plaque areas	x105
n=6	AAVendo-GFP HFD	32	1	54413.2
	AAVendo-GFP HFD	32	2	49799.9
			mean	52106.5	0.521065
	AAVendo-GFP HFD	37	1	54326.7
	AAVendo-GFP HFD	37	2	54991.9
			mean	54659.3	0.546593
	AAVendo-GFP HFD	322	1	70254.2
	AAVendo-GFP HFD	322	2	66273.7
			mean	68263.9	0.682639
	AAVendo-GFP HFD	1	11	20618.2
	AAVendo-GFP HFD	1	12	21492.1
			mean	21055.2	0.210552
	AAVendo-GFP HFD	2	16	42864.9
	AAVendo-GFP HFD	2	17	43825.7
			mean	43345.3	0.433453
	AAVendo-GFP HFD	3	21	39542.8
	AAVendo-GFP HFD	3	22	37063.8
			mean	38303.3	0.383033
n=6	AAVendo-GFP STZ+HFD	25	1	453407
	AAVendo-GFP STZ+HFD	25	2	416631
			mean	435019	4.35019
	AAVendo-GFP STZ+HFD	16	1	640898
	AAVendo-GFP STZ+HFD	16	2	646706
			mean	643802	6.43802
	AAVendo-GFP STZ+HFD	20	1	620573
	AAVendo-GFP STZ+HFD	20	2	594905
			mean	607739	6.07739
	AAVendo-GFP STZ+HFD	17	1	1.10471e+06
	AAVendo-GFP STZ+HFD	17	2	1126755
			mean	1.11573e+06	11.1573
	AAVendo-GFP STZ+HFD	18	1	790081
	AAVendo-GFP STZ+HFD	18	2	811298
			mean	800690	8.0069
	AAVendo-GFP STZ+HFD	3	1	746993
	AAVendo-GFP STZ+HFD	3	2	731758
			mean	739375	7.39375
n=6	AAVendo-GNAI2-WT HFD	7	1	86609
	AAVendo-GNAI2-WT HFD	7	2	88750.7
			mean	87679.8	0.876798
	AAVendo-GNAI2-WT HFD	9	1	49940.5
	AAVendo-GNAI2-WT HFD	9	2	53713.4
			mean	51826.9	0.518269
	AAVendo-GNAI2-WT HFD	10	1	35976.2
	AAVendo-GNAI2-WT HFD	10	2	37512.2
			mean	36744.2	0.367442
	AAVendo-GNAI2-WT HFD	W1	26	28924.7
	AAVendo-GNAI2-WT HFD	W1	27	26279.3
			mean	27602	0.27602
	AAVendo-GNAI2-WT HFD	W2	29	10715.2
	AAVendo-GNAI2-WT HFD	W2	30	9692.05
			mean	10203.6	0.102036
	AAVendo-GNAI2-WT HFD	W3	34	3841.07
	AAVendo-GNAI2-WT HFD	W3	35	3063.68
			mean	3452.38	0.0345238
n=6	AAVendo-GNAI2-C66A HFD	27	1	73293.7
	AAVendo-GNAI2-C66A HFD	27	2	69772.9
			mean	71533.3	0.715333
	AAVendo-GNAI2-C66A HFD	28	1	46879.4
	AAVendo-GNAI2-C66A HFD	28	2	37755.5
			mean	42317.5	0.423175
	AAVendo-GNAI2-C66A HFD	30	1	71070.9
	AAVendo-GNAI2-C66A HFD	30	2	60465.1
			mean	65768	0.65768
	AAVendo-GNAI2-C66A HFD	16	1	22309.4
	AAVendo-GNAI2-C66A HFD	16	2	22504.1
			mean	22406.7	0.224067
	AAVendo-GNAI2-C66A HFD	C1	38	10683.9
	AAVendo-GNAI2-C66A HFD	C1	39	9533.68
			mean	10108.8	0.101088
	AAVendo-GNAI2-C66A HFD	C3	45	11592.9
	AAVendo-GNAI2-C66A HFD	C3	46	12084.6
			mean	11838.7	0.118387
n=6	AAVendo-GNAI2-WT STZ+HFD	40	1	583929
	AAVendo-GNAI2-WT STZ+HFD	40	2	588836
			mean	586382	5.86382
	AAVendo-GNAI2-WT STZ+HFD	45	1	883053
	AAVendo-GNAI2-WT STZ+HFD	45	2	874899
			mean	878976	8.78976
	AAVendo-GNAI2-WT STZ+HFD	47	1	1.2099e+06
	AAVendo-GNAI2-WT STZ+HFD	47	2	1.16096e+06
			mean	1.18543e+06	11.8543
	AAVendo-GNAI2-WT STZ+HFD	50	1	565558
	AAVendo-GNAI2-WT STZ+HFD	50	2	553387
			mean	559473	5.59473
	AAVendo-GNAI2-WT STZ+HFD	6	1	494922
	AAVendo-GNAI2-WT STZ+HFD	6	2	501763
			mean	498342	4.98342
	AAVendo-GNAI2-WT STZ+HFD	42	1	540881
			mean	540881	5.40881
n=6	AAVendo-GNAI2-C66A STZ+HFD	23	1	320646
	AAVendo-GNAI2-C66A STZ+HFD	23	2	337011
			mean	328829	3.28829
	AAVendo-GNAI2-C66A STZ+HFD	20	1	163419
	AAVendo-GNAI2-C66A STZ+HFD	20	2	142227
			mean	152823	1.52823
	AAVendo-GNAI2-C66A STZ+HFD	24	1	204030
	AAVendo-GNAI2-C66A STZ+HFD	24	2	230895
			mean	217462	2.17462
	AAVendo-GNAI2-C66A STZ+HFD	31	1	184545
	AAVendo-GNAI2-C66A STZ+HFD	31	2	203743
			mean	194144	1.94144
	AAVendo-GNAI2-C66A STZ+HFD	35	1	66895.8
	AAVendo-GNAI2-C66A STZ+HFD	35	2	70601.6
			mean	68748.7	0.687487
	AAVendo-GNAI2-C66A STZ+HFD	51	1	294357
	AAVendo-GNAI2-C66A STZ+HFD	51	2	334311
			mean	314334	3.14334

## Sheet: Fig. 3e
Fig. 3e	LDLr-/- mouse plaque collagen content						LDLr-/- mouse plaque lipid content
	Groups	Animal NO.	Collagen content (%plaque)					Groups	Animal NO.	Collagen content (%plaque)
n=6	AAVendo-GNAI2-WT STZ+HFD	40-02	17.7007				n=6	AAVendo-GFP HFD	36-01	11.2967
	AAVendo-GNAI2-WT STZ+HFD	45-02	28.3721					AAVendo-GFP HFD	38-01	4.63701
	AAVendo-GNAI2-WT STZ+HFD	47-01	7.51385					AAVendo-GFP HFD	2-01	1.75972
	AAVendo-GNAI2-WT STZ+HFD	50-02	22.5364					AAVendo-GFP HFD	7-01	1.24964
	AAVendo-GNAI2-WT STZ+HFD	51-02	15.4563					AAVendo-GFP HFD	9-02	3.75972
	AAVendo-GNAI2-WT STZ+HFD	6-01	32.0082					AAVendo-GFP HFD	33-02	0.21946
n=6	AAVendo-GNAI2-C66A STZ+HFD	16-01	55.0424				n=6	AAVendo-GFP STZ+HFD	15-01	76.3152
	AAVendo-GNAI2-C66A STZ+HFD	23-02	47.0532					AAVendo-GFP STZ+HFD	40-02	43.1055
	AAVendo-GNAI2-C66A STZ+HFD	31-01	45.4141					AAVendo-GFP STZ+HFD	43-02	65.6314
	AAVendo-GNAI2-C66A STZ+HFD	42-01	36.6821					AAVendo-GFP STZ+HFD	29-01	59.0943
	AAVendo-GNAI2-C66A STZ+HFD	20-02	30.9624					AAVendo-GFP STZ+HFD	34-01	32.2946
	AAVendo-GNAI2-C66A STZ+HFD	24-02	40.0643					AAVendo-GFP STZ+HFD	66-01	40.9265
n=6	AAVendo-GNAI2-WT HFD	7-02	1.26				n=6	AAVendo-GNAI2-WT HFD	11-02	12.3145
	AAVendo-GNAI2-WT HFD	9-02	0.998363					AAVendo-GNAI2-WT HFD	12-02	8.46611
	AAVendo-GNAI2-WT HFD	10-02	1.62369					AAVendo-GNAI2-WT HFD	17-01	4.06815
	AAVendo-GNAI2-WT HFD	W1-01	0.53496					AAVendo-GNAI2-WT HFD	8-01	4.93649
	AAVendo-GNAI2-WT HFD	W2-02	0.24935					AAVendo-GNAI2-WT HFD	50-01	1.82694
	AAVendo-GNAI2-WT HFD	W3-01	0.2154					AAVendo-GNAI2-WT HFD	1-01	0.921645
n=6	AAVendo-GNAI2-C66A HFD	27-02	2.57835				n=6	AAVendo-GNAI2-WT STZ+HFD	8-02	60.1732
	AAVendo-GNAI2-C66A HFD	28-01	0.17577					AAVendo-GNAI2-WT STZ+HFD	6-02	62.9715
	AAVendo-GNAI2-C66A HFD	30-01	1.03282					AAVendo-GNAI2-WT STZ+HFD	7-03	75.7135
	AAVendo-GNAI2-C66A HFD	16-2-01	1.77686					AAVendo-GNAI2-WT STZ+HFD	5-01	40.0976
	AAVendo-GNAI2-C66A HFD	C1-01	0.294614					AAVendo-GNAI2-WT STZ+HFD	19-02	45.2964
	AAVendo-GNAI2-C66A HFD	C3-02	0.853841					AAVendo-GNAI2-WT STZ+HFD	65-01	50.0264
n=6	AAVendo-GFP STZ+HFD	17-02	27.8523				n=6	AAVendo-GNAI2-C66A HFD	26-01	9.83538
	AAVendo-GFP STZ+HFD	42-02	9.86177					AAVendo-GNAI2-C66A HFD	29-02	2.64714
	AAVendo-GFP STZ+HFD	18-01	19.6912					AAVendo-GNAI2-C66A HFD	31-01	5.10366
	AAVendo-GFP STZ+HFD	31-2-01	12.9264					AAVendo-GNAI2-C66A HFD	21-02	9.31352
	AAVendo-GFP STZ+HFD	5-01	30.2496					AAVendo-GNAI2-C66A HFD	1-01	0.9264
	AAVendo-GFP STZ+HFD	25-01	25.235					AAVendo-GNAI2-C66A HFD	2-01	0.529141
n=6	AAVendo-GFP HFD	32-01	0.99644				n=6	AAVendo-GNAI2-C66A STZ+HFD	4-02	24.3553
	AAVendo-GFP HFD	37-02	1.0102					AAVendo-GNAI2-C66A STZ+HFD	2-44-01	30.1828
	AAVendo-GFP HFD	32-2-01	1.24791					AAVendo-GNAI2-C66A STZ+HFD	5-02	18.8286
	AAVendo-GFP HFD	1-01	0.44387					AAVendo-GNAI2-C66A STZ+HFD	2-01	13.9749
	AAVendo-GFP HFD	2-01	0.793398					AAVendo-GNAI2-C66A STZ+HFD	45-01	10.9216
	AAVendo-GFP HFD	3-01	0.9264					AAVendo-GNAI2-C66A STZ+HFD	51-01	21.1286
	LDLr-/- mouse plaque α-SMA content							LDLr-/- mouse plaque macrophage positive area
	Groups	Animal NO.	Sub-number	positive-SMA % plaque)	%			Groups	Animal NO.	Sub-number	positive-CD68 % plaque)	%
n=6	AAVendo-GNAI2-WT STZ+HFD	40	2	0.133877			n=6	AAVendo-GNAI2-WT STZ+HFD	40	2	0.209237
	AAVendo-GNAI2-WT STZ+HFD	40	6	0.0531397				AAVendo-GNAI2-WT STZ+HFD	40	6	0.438713
			mean	0.0935082	9.35082					mean	0.323975	32.3975
	AAVendo-GNAI2-WT STZ+HFD	4	2	0.0631684				AAVendo-GNAI2-WT STZ+HFD	42	2	0.241829
	AAVendo-GNAI2-WT STZ+HFD	4	4	0.0418975				AAVendo-GNAI2-WT STZ+HFD	42	6	0.207913
			mean	0.0525329	5.25329					mean	0.224871	22.4871
	AAVendo-GNAI2-WT STZ+HFD	6	2	0.0334889				AAVendo-GNAI2-WT STZ+HFD	51	2	0.312731
	AAVendo-GNAI2-WT STZ+HFD	6	4	0.114388				AAVendo-GNAI2-WT STZ+HFD	51	4	0.289126
			mean	0.0739383	7.39383					mean	0.300929	30.0929
	AAVendo-GNAI2-WT STZ+HFD	1	6	0.0362186				AAVendo-GNAI2-WT STZ+HFD	1	2	0.239239
	AAVendo-GNAI2-WT STZ+HFD	1	8	0.0692698				AAVendo-GNAI2-WT STZ+HFD	1	4	0.158453
			mean	0.0527442	5.27442					mean	0.198846	19.8846
	AAVendo-GNAI2-WT STZ+HFD	2	2	0.0442873				AAVendo-GNAI2-WT STZ+HFD	6	2	0.212219
	AAVendo-GNAI2-WT STZ+HFD		mean	0.0442873	4.42873			AAVendo-GNAI2-WT STZ+HFD	6	4	0.285372
		6-2	6	0.162174						mean	0.248795	24.8795
	AAVendo-GNAI2-WT STZ+HFD	6-2	8	0.0382585				AAVendo-GNAI2-WT STZ+HFD	45	2	0.137647
	AAVendo-GNAI2-WT STZ+HFD		mean	0.100216	10.0216			AAVendo-GNAI2-WT STZ+HFD	45	4	0.213489
										mean	0.175568	17.5568
n=6	AAVendo-GNAI2-C66A STZ+HFD	S1	6	0.29622			n=6	AAVendo-GNAI2-C66A STZ+HFD	23	4	0.121372
	AAVendo-GNAI2-C66A STZ+HFD	S1	8	0.238582				AAVendo-GNAI2-C66A STZ+HFD	23	6	0.101726
			mean	0.267401	26.7401					mean	0.111549	11.1549
	AAVendo-GNAI2-C66A STZ+HFD	S2	6	0.288125				AAVendo-GNAI2-C66A STZ+HFD	14	10	0.133614
	AAVendo-GNAI2-C66A STZ+HFD	S2	8	0.329126				AAVendo-GNAI2-C66A STZ+HFD	14	12	0.0526313
			mean	0.308626	30.8626					mean	0.0931225	9.31226
	AAVendo-GNAI2-C66A STZ+HFD	S3	6	0.301926				AAVendo-GNAI2-C66A STZ+HFD	16	8	0.201243
	AAVendo-GNAI2-C66A STZ+HFD	S3	8	0.249219				AAVendo-GNAI2-C66A STZ+HFD	16	12	0.0642141
			mean	0.275573	27.5573					mean	0.132729	13.2729
	AAVendo-GNAI2-C66A STZ+HFD	23	4	0.210655				AAVendo-GNAI2-C66A STZ+HFD	S1	2	0.108653
			mean	0.210655	21.0655			AAVendo-GNAI2-C66A STZ+HFD	S1	4	0.0785813
	AAVendo-GNAI2-C66A STZ+HFD	20	2	0.186316						mean	0.0936171	9.36171
	AAVendo-GNAI2-C66A STZ+HFD	20	4	0.164684				AAVendo-GNAI2-C66A STZ+HFD	S2	2	0.139265
			mean	0.1755	17.55			AAVendo-GNAI2-C66A STZ+HFD	S2	4	0.17653
	AAVendo-GNAI2-C66A STZ+HFD	35	2	0.123564						mean	0.157897	15.7897
			mean	0.123564	12.3564			AAVendo-GNAI2-C66A STZ+HFD	S3	2	0.0692549
								AAVendo-GNAI2-C66A STZ+HFD	S3	4	0.0908264
n=6	AAVendo-GNAI2-C66A HFD	30	2	0.0134841						mean	0.0800407	8.00407
	AAVendo-GNAI2-C66A HFD	30	4	0.009464
			mean	0.011474	1.14741		n=6	AAVendo-GNAI2-C66A HFD	30	2	0.00138492
	AAVendo-GNAI2-C66A HFD	C1	6	0.00629742				AAVendo-GNAI2-C66A HFD	30	4	0.0025885
	AAVendo-GNAI2-C66A HFD	C1	8	0.0108521						mean	0.00198671	0.198671
			mean	0.00857474	0.857474			AAVendo-GNAI2-C66A HFD	31	2	0.0207489
	AAVendo-GNAI2-C66A HFD	29	4	0.00834668				AAVendo-GNAI2-C66A HFD	31	4	0.0184964
	AAVendo-GNAI2-C66A HFD	29	6	0.00613484						mean	0.0196226	1.96226
			mean	0.00724076	0.724076			AAVendo-GNAI2-C66A HFD	29	2	0.00438791
	AAVendo-GNAI2-C66A HFD	28	2	0.0135741				AAVendo-GNAI2-C66A HFD	29	4	0.00646813
			mean	0.0135741	1.35741					mean	0.00542802	0.542802
	AAVendo-GNAI2-C66A HFD	C3	6	0.0108926				AAVendo-GNAI2-C66A HFD	26	2	0.00196248
	AAVendo-GNAI2-C66A HFD	C3	8	0				AAVendo-GNAI2-C66A HFD	26	4	0
			mean	0.00544632	0.544632					mean	0.000981242	0.0981242
	AAVendo-GNAI2-C66A HFD	C4	6	0.00299893				AAVendo-GNAI2-C66A HFD	C1	2	0.0298266
	AAVendo-GNAI2-C66A HFD	C4	8	0.00192593				AAVendo-GNAI2-C66A HFD	C1	4	0
			mean	0.00246243	0.246243					mean	0.0149133	1.49133
								AAVendo-GNAI2-C66A HFD	C3	2	0.0239611
n=6	AAVendo-GNAI2-WT HFD	7	4	0				AAVendo-GNAI2-C66A HFD	C3	4	0
	AAVendo-GNAI2-WT HFD	7	6	0.0139596						mean	0.0119805	1.19805
			mean	0.00697982	0.697982		n=6	AAVendo-GNAI2-WT HFD	7	6	0.0197464
	AAVendo-GNAI2-WT HFD	9	2	0.00553438				AAVendo-GNAI2-WT HFD	7	8	0.0146876
	AAVendo-GNAI2-WT HFD	9	4	0.00861371						mean	0.017217	1.7217
			mean	0.00707405	0.707404			AAVendo-GNAI2-WT HFD	11	8	0.00297632
	AAVendo-GNAI2-WT HFD	10	2	0.0089413				AAVendo-GNAI2-WT HFD	11	10	0.00667921
	AAVendo-GNAI2-WT HFD	10	4	0.00287264						mean	0.00482776	0.482776
			mean	0.00590697	0.590697			AAVendo-GNAI2-WT HFD	W1	2	0.0126533
	AAVendo-GNAI2-WT HFD	W1	6	0.00973493				AAVendo-GNAI2-WT HFD	W1	4	0.0198246
	AAVendo-GNAI2-WT HFD	W1	8	0.0159249						mean	0.0162389	1.62389
			mean	0.0128299	1.28299			AAVendo-GNAI2-WT HFD	W2	2	0.0202165
	AAVendo-GNAI2-WT HFD	W2	6	0.0102497				AAVendo-GNAI2-WT HFD	W2	4	0.0288215
	AAVendo-GNAI2-WT HFD	W2	8	0.00690219						mean	0.024519	2.4519
			mean	0.00857594	0.857594			AAVendo-GNAI2-WT HFD	W3	2	0
	AAVendo-GNAI2-WT HFD	W3	6	0.0219264				AAVendo-GNAI2-WT HFD	W3	4	0.0279216
	AAVendo-GNAI2-WT HFD	W3	8	0						mean	0.0139608	1.39608
			mean	0.0109632	1.09632			AAVendo-GNAI2-WT HFD	8	2	0.00364684
										mean	0.00364684	0.364684
n=6	AAVendo-GFP HFD	37	2	0.00866548
	AAVendo-GFP HFD	37	4	0.0124168			n=6	AAVendo-GFP HFD	1	2	0.00129129
			mean	0.0105411	1.05411			AAVendo-GFP HFD	1	4	0.0509521
	AAVendo-GFP HFD	32	2	0.0013254						mean	0.0261217	2.61217
	AAVendo-GFP HFD	32	4	0.021384				AAVendo-GFP HFD	2	2	0.0189927
			mean	0.0113547	1.13547			AAVendo-GFP HFD	2	4	0.0209722
	AAVendo-GFP HFD	41	4	0.0231977						mean	0.0199824	1.99824
	AAVendo-GFP HFD	41	6	0.0034654				AAVendo-GFP HFD	3	2	0.0120276
			mean	0.0133316	1.33316			AAVendo-GFP HFD	3	4	0.00891258
	AAVendo-GFP HFD	1	6	0.00621525						mean	0.0104701	1.04701
	AAVendo-GFP HFD	1	8	0				AAVendo-GFP HFD	37	2	0.0196746
			mean	0.00310763	0.310762					mean	0.0196746	1.96746
	AAVendo-GFP HFD	2	6	0.00582969				AAVendo-GFP HFD	33	2	0.020137
	AAVendo-GFP HFD	2	8	0.00129693						mean	0.020137	2.0137
			mean	0.00356331	0.356331			AAVendo-GFP HFD	39	2	0.0346874
	AAVendo-GFP HFD	3	8	0.0102476				AAVendo-GFP HFD	39	4	0.018349
	AAVendo-GFP HFD	3	10	0.0172585						mean	0.0265182	2.65182
			mean	0.0137531	1.37531
n=6	AAVendo-GFP STZ+HFD	3	6	0.159874			n=6	AAVendo-GFP STZ+HFD	3	2	0.192071
	AAVendo-GFP STZ+HFD	3	8	0.059217				AAVendo-GFP STZ+HFD	3	4	0.229862
			mean	0.109545	10.9545					mean	0.210967	21.0967
	AAVendo-GFP STZ+HFD	6	6	0.0692694				AAVendo-GFP STZ+HFD	16	2	0.188963
	AAVendo-GFP STZ+HFD	6	8	0.126325				AAVendo-GFP STZ+HFD	16	4	0.201297
			mean	0.0977971	9.77971					mean	0.19513	19.513
	AAVendo-GFP STZ+HFD	18	6	0.0492263				AAVendo-GFP STZ+HFD	18	2	0.320216
	AAVendo-GFP STZ+HFD	18	8	0.0597398				AAVendo-GFP STZ+HFD	18	4	0.279215
			mean	0.054483	5.4483					mean	0.299716	29.9716
	AAVendo-GFP STZ+HFD	21	2	0.105351				AAVendo-GFP STZ+HFD	43	2	0.267984
			mean	0.105351	10.5351					mean	0.267984	26.7984
	AAVendo-GFP STZ+HFD	42	2	0.0289642				AAVendo-GFP STZ+HFD	14	7	0.354912
	AAVendo-GFP STZ+HFD	42	5	0.0496248						mean	0.354912	35.4912
			mean	0.0392945	3.92945			AAVendo-GFP STZ+HFD	40	2	0.20963
	AAVendo-GFP STZ+HFD	24	14	0.0513494						mean	0.20963	20.963
			mean	0.0513494	5.13494

[truncated: 42 more sheets: Fig. 3f, Fig. 3g, Figure 4 WB, Fig. 4b, Fig. 4c,d, Fig. 4e,f,g,i,j, Figure 5 WB, Fig. 5a,b, Fig. 5c,d, Fig. 5e,f, Fig. 5g,h, Figure 6 WB, Fig. 6a,b,c, Fig. 6d, Fig. 6e,f,g,h,i, Fig. 6k,l, Figure 7 WB, Fig. 7a, Fig. 7b,c, Fig. 7e …]
